# Supplementary material for: catena-Poly[[aqua­[3-(3-pyrid­yl)acrylato]gadolinium(III)]-bis­[μ-3-(3-pyrid­yl)acrylato]]
Source: Acta Crystallogr Sect E Struct Rep Online. 2008 May 10;64(Pt 6):m789. doi: 10.1107/S1600536808012981 (PMC2961579; doi:10.1107/S1600536808012981)
Supplement: Supplementary file 1 [file e-64-0m789-sup1.cif]

##############################################################################
###                                                                        ###
###        Electronic paper (Acta Crystallographica Section E)             ###
###                                                                        ###
##############################################################################
#                                                                            #
# This CIF contains the data in a paper accepted for publication in Acta     #
# Crystallographica Section E. It conforms to the requirements of Notes      #
# for Authors for Section E, and has been peer reviewed under the auspices   #
# of the IUCr Commission on Journals.                                        #
#                                                                            #
# Full details of the Crystallographic Information File format               #
# are given in the paper "The Crystallographic Information File (CIF):       #
# a New Standard Archive File for Crystallography" by S. R. Hall, F. H.      #
# Allen and I. D. Brown [Acta Cryst. (1991), A47, 655-685].                  #
#                                                                            #
# The current version of the core CIF dictionary is obtainable from          #
# ftp://ftp.iucr.org/pub/cif_core.dic. The current version number is 2.4.    #
#                                                                            #
# Software is freely available for graphical display of the structure(s) in  #
# this CIF.  For information consult the CIF home page http://www.iucr.org/  #
# cif/home.html                                                              #
#                                                                            #
# This file may be used for bona fide research purposes within the           #
# scientific community so long as proper attribution is given to the journal # 
# article from which it was obtained.                                        #
#                                                                            #
##############################################################################
                                             
data_I
_audit_creation_method     SHELXL-97
_chemical_name_systematic
;
<i>catena</i>-Poly[[aqua[3-(3-pyridyl)acrylato]gadolinium(III)]-
bis[\m-3-(3-pyridyl)acrylato]]
;
_chemical_name_common     ?
_chemical_formula_moiety     'C24 H20 Gd N3 O7'
_chemical_formula_sum     'C24 H20 Gd N3 O7'
_chemical_formula_iupac     '[Gd (C8 H6 N O2)3 (H2 O)]'
_chemical_formula_weight     619.68
_chemical_melting_point     ?
_symmetry_cell_setting     Triclinic
_symmetry_space_group_name_H-M     'P -1'
_symmetry_space_group_name_Hall     '-P 1'
loop_
    _symmetry_equiv_pos_as_xyz
    'x, y, z'
    '-x, -y, -z'
_cell_length_a     6.2118(7)
_cell_length_b     12.7222(14)
_cell_length_c     15.6601(18)
_cell_angle_alpha     111.741(2)
_cell_angle_beta     90.309(2)
_cell_angle_gamma     95.260(2)
_cell_volume     1143.7(2)
_cell_formula_units_Z     2
_cell_measurement_reflns_used     5157
_cell_measurement_theta_min     2.69
_cell_measurement_theta_max     25.94
_cell_measurement_temperature     294(2)
_exptl_crystal_description     block
_exptl_crystal_colour     colourless
_exptl_crystal_size_max     0.24
_exptl_crystal_size_mid     0.16
_exptl_crystal_size_min     0.10
_exptl_crystal_density_diffrn     1.799
_exptl_crystal_density_meas     ?
_exptl_crystal_density_method     'not measured'
_exptl_crystal_F_000     610
_exptl_absorpt_coefficient_mu     2.951
_exptl_absorpt_correction_type     multi-scan
_exptl_absorpt_process_details     '(SADABS; Bruker, 2007)'
_exptl_absorpt_correction_T_min     0.5377
_exptl_absorpt_correction_T_max     0.7568
_exptl_special_details
;
;
_diffrn_ambient_temperature     294(2)
_diffrn_radiation_type     MoK\a
_diffrn_radiation_wavelength     0.71073
_diffrn_radiation_source     'fine-focus sealed tube'
_diffrn_radiation_monochromator     graphite
_diffrn_measurement_device_type     'Bruker SMART 1000'
_diffrn_measurement_method     '\f and \w'
_diffrn_detector_area_resol_mean     ?
_diffrn_reflns_number     5840
_diffrn_reflns_av_R_equivalents     0.0237
_diffrn_reflns_av_sigmaI/netI     0.0400
_diffrn_reflns_theta_min     1.73
_diffrn_reflns_theta_max     25.01
_diffrn_reflns_theta_full     25.01
_diffrn_measured_fraction_theta_max     0.992
_diffrn_measured_fraction_theta_full     0.992
_diffrn_reflns_limit_h_min     -3
_diffrn_reflns_limit_h_max     7
_diffrn_reflns_limit_k_min     -15
_diffrn_reflns_limit_k_max     14
_diffrn_reflns_limit_l_min     -18
_diffrn_reflns_limit_l_max     18
_diffrn_standards_number     ?
_diffrn_standards_interval_count     ?
_diffrn_standards_interval_time     ?
_diffrn_standards_decay_%     ?
_refine_special_details
;
Refinement of <i>F</i>^2^ against ALL reflections. The weighted <i>R</i>-factor
<i>wR</i> and goodness of fit <i>S</i> are based on <i>F</i>^2^, conventional
<i>R</i>-factors <i>R</i> are based on <i>F</i>, with <i>F</i> set to zero for
negative <i>F</i>^2^. The threshold expression of <i>F</i>^2^ >
\s(<i>F</i>^2^) is used only for calculating <i>R</i>-factors(gt) <i>etc</i>.
and is not relevant to the choice of reflections for refinement.
<i>R</i>-factors based on <i>F</i>^2^ are statistically about twice as large
as those based on <i>F</i>, and <i>R</i>- factors based on ALL data will be
even larger.
;
_reflns_number_total     3998
_reflns_number_gt     3745
_reflns_threshold_expression     I>2\s(I)
_refine_ls_structure_factor_coef     Fsqd
_refine_ls_matrix_type     full
_refine_ls_R_factor_all     0.0291
_refine_ls_R_factor_gt     0.0268
_refine_ls_wR_factor_gt     0.0683
_refine_ls_wR_factor_ref     0.0704
_refine_ls_goodness_of_fit_ref     1.043
_refine_ls_restrained_S_all     1.043
_refine_ls_number_reflns     3998
_refine_ls_number_parameters     324
_refine_ls_number_restraints     3
_refine_ls_hydrogen_treatment     mixed
_refine_ls_weighting_scheme     calc
_refine_ls_weighting_details
                 'calc w=1/[\s^2^(Fo^2^)+(0.0466P)^2^] where P=(Fo^2^+2Fc^2^)/3'
_atom_sites_solution_hydrogens     geom
_atom_sites_solution_primary     direct
_atom_sites_solution_secondary     difmap
_refine_ls_shift/su_max     0.001
_refine_ls_shift/su_mean     0.000
_refine_diff_density_max     1.463
_refine_diff_density_min     -2.221
_refine_ls_extinction_method     none
_refine_ls_extinction_coef     ?
loop_
    _atom_type_symbol
    _atom_type_description
    _atom_type_scat_dispersion_real
    _atom_type_scat_dispersion_imag
    _atom_type_scat_source
    'C' 'C' 0.0033 0.0016
                         'International Tables Vol C Tables 4.2.6.8 and 6.1.1.4'
    'H' 'H' 0.0000 0.0000
                         'International Tables Vol C Tables 4.2.6.8 and 6.1.1.4'
    'N' 'N' 0.0061 0.0033
                         'International Tables Vol C Tables 4.2.6.8 and 6.1.1.4'
    'O' 'O' 0.0106 0.0060
                         'International Tables Vol C Tables 4.2.6.8 and 6.1.1.4'
    'Gd' 'Gd' -0.1653 3.9035
                         'International Tables Vol C Tables 4.2.6.8 and 6.1.1.4'
_computing_data_collection     'SMART (Bruker, 2007)'
_computing_cell_refinement     'SAINT (Bruker, 2007)'
_computing_data_reduction     'SAINT (Bruker, 2007)'
_computing_structure_solution     'SHELXS97 (Sheldrick, 2008)'
_computing_structure_refinement     'SHELXL97 (Sheldrick, 2008)'
_computing_molecular_graphics     'SHELXTL (Bruker, 2007)'
_computing_publication_material     'SHELXTL (Bruker, 2007)'
loop_
    _atom_site_type_symbol
    _atom_site_label
    _atom_site_fract_x
    _atom_site_fract_y
    _atom_site_fract_z
    _atom_site_U_iso_or_equiv
    _atom_site_adp_type
    _atom_site_calc_flag
    _atom_site_refinement_flags
    _atom_site_occupancy
    _atom_site_disorder_assembly
    _atom_site_disorder_group
    Gd Gd1 0.24371(2) 0.472144(12) 0.075317(10) 0.01434(8) Uani d . 1 . .
    O O1 0.0775(4) 0.2748(2) 0.01956(19) 0.0278(6) Uani d . 1 . .
    O O2 -0.0886(4) 0.38753(19) -0.03041(16) 0.0186(5) Uani d . 1 . .
    O O3 -0.0667(4) 0.5066(2) 0.17142(16) 0.0234(5) Uani d . 1 . .
    O O4 0.1965(4) 0.4402(2) 0.22361(19) 0.0347(7) Uani d . 1 . .
    O O5 0.4079(4) 0.6447(2) 0.19685(17) 0.0253(6) Uani d . 1 . .
    O O6 0.5959(4) 0.59101(19) 0.07279(15) 0.0192(5) Uani d . 1 . .
    O O7 0.5409(4) 0.3842(2) 0.10173(19) 0.0235(5) Uani d D 1 . .
    H H7A 0.534(8) 0.319(2) 0.106(4) 0.09(2) Uiso d D 1 . .
    H H7B 0.657(4) 0.428(3) 0.122(3) 0.060(17) Uiso d D 1 . .
    N N1 -0.5448(6) -0.1952(3) -0.1445(3) 0.0363(9) Uani d . 1 . .
    N N2 -0.6805(6) 0.6840(3) 0.5098(3) 0.0473(10) Uani d . 1 . .
    N N3 1.2920(6) 0.9676(4) 0.3726(3) 0.0581(13) Uani d . 1 . .
    C C1 -0.0758(6) 0.2899(3) -0.0247(2) 0.0202(7) Uani d . 1 . .
    C C2 -0.2482(6) 0.1977(3) -0.0705(3) 0.0270(8) Uani d . 1 . .
    H H2 -0.3645 0.2140 -0.0995 0.032 Uiso calc R 1 . .
    C C3 -0.2458(6) 0.0938(3) -0.0724(3) 0.0281(8) Uani d . 1 . .
    H H3 -0.1240 0.0777 -0.0466 0.034 Uiso calc R 1 . .
    C C4 -0.4190(6) 0.0005(3) -0.1120(3) 0.0263(8) Uani d . 1 . .
    C C5 -0.6180(8) 0.0145(4) -0.1449(4) 0.0452(12) Uani d . 1 . .
    H H5 -0.6448 0.0852 -0.1450 0.054 Uiso calc R 1 . .
    C C6 -0.7752(7) -0.0755(4) -0.1773(3) 0.0431(11) Uani d . 1 . .
    H H6 -0.9080 -0.0669 -0.2003 0.052 Uiso calc R 1 . .
    C C7 -0.7328(7) -0.1786(3) -0.1750(3) 0.0374(10) Uani d . 1 . .
    H H7 -0.8405 -0.2391 -0.1959 0.045 Uiso calc R 1 . .
    C C8 -0.3917(7) -0.1075(3) -0.1140(3) 0.0321(9) Uani d . 1 . .
    H H8 -0.2593 -0.1194 -0.0930 0.039 Uiso calc R 1 . .
    C C9 0.0238(6) 0.4859(3) 0.2362(3) 0.0224(8) Uani d . 1 . .
    C C10 -0.0715(6) 0.5192(3) 0.3273(3) 0.0279(8) Uani d . 1 . .
    H H10 -0.0013 0.5053 0.3741 0.033 Uiso calc R 1 . .
    C C11 -0.2553(6) 0.5686(3) 0.3448(3) 0.0274(8) Uani d . 1 . .
    H H11 -0.3250 0.5776 0.2956 0.033 Uiso calc R 1 . .
    C C12 -0.3588(6) 0.6102(3) 0.4332(3) 0.0273(8) Uani d . 1 . .
    C C13 -0.2705(7) 0.6138(4) 0.5164(3) 0.0357(9) Uani d . 1 . .
    H H13 -0.1330 0.5915 0.5193 0.043 Uiso calc R 1 . .
    C C14 -0.3881(8) 0.6504(4) 0.5937(3) 0.0455(11) Uani d . 1 . .
    H H14 -0.3319 0.6534 0.6498 0.055 Uiso calc R 1 . .
    C C15 -0.5910(8) 0.6829(4) 0.5871(3) 0.0507(13) Uani d . 1 . .
    H H15 -0.6707 0.7056 0.6399 0.061 Uiso calc R 1 . .
    C C16 -0.5622(7) 0.6482(3) 0.4349(3) 0.0351(9) Uani d . 1 . .
    H H16 -0.6203 0.6488 0.3802 0.042 Uiso calc R 1 . .
    C C17 0.5793(6) 0.6546(3) 0.1569(2) 0.0180(7) Uani d . 1 . .
    C C18 0.7606(6) 0.7385(3) 0.2060(3) 0.0228(8) Uani d . 1 . .
    H H18 0.8965 0.7308 0.1811 0.027 Uiso calc R 1 . .
    C C19 0.7388(6) 0.8243(3) 0.2838(3) 0.0257(8) Uani d . 1 . .
    H H19 0.6023 0.8298 0.3083 0.031 Uiso calc R 1 . .
    C C20 0.9125(6) 0.9118(3) 0.3352(3) 0.0283(8) Uani d . 1 . .
    C C21 0.8659(7) 1.0191(3) 0.3920(3) 0.0363(10) Uani d . 1 . .
    H H21 0.7233 1.0366 0.3989 0.044 Uiso calc R 1 . .
    C C22 1.0313(7) 1.0991(4) 0.4378(3) 0.0458(12) Uani d . 1 . .
    H H22 1.0029 1.1718 0.4760 0.055 Uiso calc R 1 . .
    C C23 1.2396(8) 1.0707(5) 0.4266(4) 0.0546(14) Uani d . 1 . .
    H H23 1.3508 1.1259 0.4581 0.066 Uiso calc R 1 . .
    C C24 1.1281(7) 0.8911(4) 0.3285(3) 0.0426(11) Uani d . 1 . .
    H H24 1.1605 0.8189 0.2908 0.051 Uiso calc R 1 . .
loop_
    _atom_site_aniso_label
    _atom_site_aniso_U_11
    _atom_site_aniso_U_22
    _atom_site_aniso_U_33
    _atom_site_aniso_U_12
    _atom_site_aniso_U_13
    _atom_site_aniso_U_23
    Gd1 0.01095(11) 0.01488(11) 0.01579(12) 0.00058(7) 0.00181(7) 0.00424(8)
    O1 0.0259(14) 0.0208(14) 0.0372(16) -0.0015(11) -0.0083(12) 0.0124(12)
    O2 0.0159(12) 0.0158(12) 0.0231(13) -0.0012(9) 0.0005(10) 0.0065(10)
    O3 0.0171(12) 0.0325(14) 0.0211(13) 0.0011(10) 0.0028(10) 0.0109(11)
    O4 0.0255(14) 0.0538(19) 0.0321(15) 0.0163(13) 0.0089(12) 0.0217(14)
    O5 0.0185(13) 0.0281(14) 0.0229(13) -0.0029(11) 0.0045(10) 0.0031(11)
    O6 0.0182(12) 0.0216(13) 0.0139(12) 0.0015(10) 0.0024(9) 0.0023(10)
    O7 0.0142(12) 0.0223(14) 0.0372(15) 0.0032(10) 0.0010(11) 0.0146(12)
    N1 0.043(2) 0.0181(17) 0.047(2) -0.0042(15) 0.0030(18) 0.0124(16)
    N2 0.035(2) 0.049(2) 0.045(2) 0.0078(18) 0.0182(18) 0.0026(19)
    N3 0.0234(19) 0.050(3) 0.067(3) -0.0048(18) -0.0035(19) -0.015(2)
    C1 0.0186(18) 0.0181(18) 0.0231(19) 0.0018(14) 0.0052(15) 0.0069(15)
    C2 0.0251(19) 0.021(2) 0.034(2) -0.0027(15) -0.0062(17) 0.0105(17)
    C3 0.0260(19) 0.022(2) 0.033(2) 0.0007(15) -0.0018(16) 0.0066(16)
    C4 0.031(2) 0.0178(18) 0.028(2) -0.0019(15) -0.0004(16) 0.0072(15)
    C5 0.045(3) 0.027(2) 0.069(3) -0.0043(19) -0.016(2) 0.026(2)
    C6 0.037(2) 0.035(2) 0.058(3) -0.0075(19) -0.016(2) 0.021(2)
    C7 0.040(2) 0.030(2) 0.035(2) -0.0119(18) 0.0007(19) 0.0070(18)
    C8 0.031(2) 0.024(2) 0.042(2) 0.0014(17) -0.0012(18) 0.0132(18)
    C9 0.0168(17) 0.0264(19) 0.0230(19) -0.0014(15) 0.0026(14) 0.0088(16)
    C10 0.027(2) 0.038(2) 0.0214(19) 0.0061(17) 0.0027(15) 0.0128(17)
    C11 0.0258(19) 0.032(2) 0.024(2) 0.0024(16) 0.0057(16) 0.0098(17)
    C12 0.028(2) 0.027(2) 0.024(2) 0.0011(16) 0.0069(16) 0.0054(16)
    C13 0.037(2) 0.039(2) 0.031(2) 0.0079(18) 0.0056(18) 0.0119(19)
    C14 0.061(3) 0.051(3) 0.022(2) 0.002(2) 0.007(2) 0.011(2)
    C15 0.054(3) 0.047(3) 0.036(3) -0.001(2) 0.024(2) 0.000(2)
    C16 0.028(2) 0.040(2) 0.032(2) 0.0078(18) 0.0064(17) 0.0066(19)
    C17 0.0181(17) 0.0150(17) 0.0187(18) 0.0030(13) -0.0004(14) 0.0034(14)
    C18 0.0191(18) 0.0217(19) 0.025(2) 0.0000(14) 0.0040(15) 0.0059(16)
    C19 0.0176(17) 0.027(2) 0.027(2) 0.0020(15) 0.0016(15) 0.0039(16)
    C20 0.0223(19) 0.024(2) 0.029(2) -0.0014(15) 0.0008(16) -0.0001(16)
    C21 0.028(2) 0.027(2) 0.039(2) 0.0052(17) 0.0007(18) -0.0059(18)
    C22 0.042(3) 0.024(2) 0.051(3) -0.0021(19) 0.000(2) -0.008(2)
    C23 0.034(3) 0.039(3) 0.062(4) -0.012(2) -0.001(2) -0.011(2)
    C24 0.026(2) 0.033(2) 0.047(3) 0.0035(18) -0.0005(19) -0.011(2)
_geom_special_details
;
All e.s.d.'s (except the e.s.d. in the dihedral angle between two l.s. planes)
are estimated using the full covariance matrix. The cell e.s.d.'s are taken
into account individually in the estimation of e.s.d.'s in distances, angles
and torsion angles; correlations between e.s.d.'s in cell parameters are only
used when they are defined by crystal symmetry. An approximate (isotropic)
treatment of cell e.s.d.'s is used for estimating e.s.d.'s involving l.s.
planes.
;
loop_
    _geom_bond_atom_site_label_1
    _geom_bond_atom_site_label_2
    _geom_bond_site_symmetry_2
    _geom_bond_distance
    _geom_bond_publ_flag
    Gd1 O7 . 2.354(2) ?
    Gd1 O6 2_665 2.410(2) ?
    Gd1 O2 2_565 2.418(2) ?
    Gd1 O3 . 2.424(2) ?
    Gd1 O5 . 2.440(2) ?
    Gd1 O1 . 2.454(2) ?
    Gd1 O4 . 2.515(3) ?
    Gd1 O2 . 2.529(2) ?
    Gd1 O6 . 2.552(2) ?
    O1 C1 . 1.245(5) ?
    O2 C1 . 1.287(4) ?
    O2 Gd1 2_565 2.418(2) ?
    O3 C9 . 1.278(4) ?
    O4 C9 . 1.249(4) ?
    O5 C17 . 1.258(4) ?
    O6 C17 . 1.276(4) ?
    O6 Gd1 2_665 2.410(2) ?
    O7 H7A . 0.853(10) ?
    O7 H7B . 0.850(10) ?
    N1 C7 . 1.323(6) ?
    N1 C8 . 1.336(5) ?
    N2 C15 . 1.334(7) ?
    N2 C16 . 1.341(5) ?
    N3 C24 . 1.331(6) ?
    N3 C23 . 1.342(7) ?
    C1 C2 . 1.475(5) ?
    C2 C3 . 1.313(5) ?
    C2 H2 . 0.9300 ?
    C3 C4 . 1.471(5) ?
    C3 H3 . 0.9300 ?
    C4 C8 . 1.388(5) ?
    C4 C5 . 1.388(6) ?
    C5 C6 . 1.371(6) ?
    C5 H5 . 0.9300 ?
    C6 C7 . 1.373(6) ?
    C6 H6 . 0.9300 ?
    C7 H7 . 0.9300 ?
    C8 H8 . 0.9300 ?
    C9 C10 . 1.474(5) ?
    C10 C11 . 1.335(5) ?
    C10 H10 . 0.9300 ?
    C11 C12 . 1.462(5) ?
    C11 H11 . 0.9300 ?
    C12 C16 . 1.390(6) ?
    C12 C13 . 1.394(6) ?
    C13 C14 . 1.367(6) ?
    C13 H13 . 0.9300 ?
    C14 C15 . 1.377(7) ?
    C14 H14 . 0.9300 ?
    C15 H15 . 0.9300 ?
    C16 H16 . 0.9300 ?
    C17 C18 . 1.470(5) ?
    C18 C19 . 1.319(5) ?
    C18 H18 . 0.9300 ?
    C19 C20 . 1.469(5) ?
    C19 H19 . 0.9300 ?
    C20 C21 . 1.384(5) ?
    C20 C24 . 1.385(6) ?
    C21 C22 . 1.366(6) ?
    C21 H21 . 0.9300 ?
    C22 C23 . 1.370(7) ?
    C22 H22 . 0.9300 ?
    C23 H23 . 0.9300 ?
    C24 H24 . 0.9300 ?
loop_
    _geom_angle_atom_site_label_1
    _geom_angle_atom_site_label_2
    _geom_angle_atom_site_label_3
    _geom_angle_site_symmetry_1
    _geom_angle_site_symmetry_3
    _geom_angle
    _geom_angle_publ_flag
    O7 Gd1 O6 . 2_665 77.79(9) ?
    O7 Gd1 O2 . 2_565 151.90(8) ?
    O6 Gd1 O2 2_665 2_565 86.86(8) ?
    O7 Gd1 O3 . . 123.56(9) ?
    O6 Gd1 O3 2_665 . 151.93(8) ?
    O2 Gd1 O3 2_565 . 79.63(8) ?
    O7 Gd1 O5 . . 86.21(9) ?
    O6 Gd1 O5 2_665 . 118.78(8) ?
    O2 Gd1 O5 2_565 . 80.71(8) ?
    O3 Gd1 O5 . . 83.35(8) ?
    O7 Gd1 O1 . . 81.11(9) ?
    O6 Gd1 O1 2_665 . 82.79(9) ?
    O2 Gd1 O1 2_565 . 120.49(8) ?
    O3 Gd1 O1 . . 83.09(9) ?
    O5 Gd1 O1 . . 152.02(9) ?
    O7 Gd1 O4 . . 71.15(9) ?
    O6 Gd1 O4 2_665 . 145.74(8) ?
    O2 Gd1 O4 2_565 . 127.39(8) ?
    O3 Gd1 O4 . . 52.65(8) ?
    O5 Gd1 O4 . . 73.78(9) ?
    O1 Gd1 O4 . . 78.53(10) ?
    O7 Gd1 O2 . . 129.92(8) ?
    O6 Gd1 O2 2_665 . 79.03(8) ?
    O2 Gd1 O2 2_565 . 68.19(8) ?
    O3 Gd1 O2 . . 73.13(8) ?
    O5 Gd1 O2 . . 143.61(8) ?
    O1 Gd1 O2 . . 52.30(8) ?
    O4 Gd1 O2 . . 110.31(8) ?
    O7 Gd1 O6 . . 70.08(8) ?
    O6 Gd1 O6 2_665 . 67.09(9) ?
    O2 Gd1 O6 2_565 . 82.33(8) ?
    O3 Gd1 O6 . . 133.93(8) ?
    O5 Gd1 O6 . . 51.95(8) ?
    O1 Gd1 O6 . . 141.65(8) ?
    O4 Gd1 O6 . . 113.50(8) ?
    O2 Gd1 O6 . . 136.03(7) ?
    O7 Gd1 C9 . . 97.34(10) ?
    O6 Gd1 C9 2_665 . 165.27(10) ?
    O2 Gd1 C9 2_565 . 102.81(9) ?
    O3 Gd1 C9 . . 26.77(9) ?
    O5 Gd1 C9 . . 74.26(9) ?
    O1 Gd1 C9 . . 82.72(10) ?
    O4 Gd1 C9 . . 26.20(9) ?
    O2 Gd1 C9 . . 94.12(9) ?
    O6 Gd1 C9 . . 124.69(9) ?
    O7 Gd1 C1 . . 105.52(10) ?
    O6 Gd1 C1 2_665 . 80.75(9) ?
    O2 Gd1 C1 2_565 . 94.88(9) ?
    O3 Gd1 C1 . . 76.07(9) ?
    O5 Gd1 C1 . . 159.42(9) ?
    O1 Gd1 C1 . . 25.62(10) ?
    O4 Gd1 C1 . . 93.74(10) ?
    O2 Gd1 C1 . . 26.71(9) ?
    O6 Gd1 C1 . . 147.81(9) ?
    O7 Gd1 C17 . . 74.94(9) ?
    O6 Gd1 C17 2_665 . 93.45(9) ?
    O2 Gd1 C17 2_565 . 82.75(9) ?
    O3 Gd1 C17 . . 108.93(9) ?
    O5 Gd1 C17 . . 25.77(9) ?
    O1 Gd1 C17 . . 156.00(9) ?
    O4 Gd1 C17 . . 92.19(10) ?
    O2 Gd1 C17 . . 150.21(9) ?
    O6 Gd1 C17 . . 26.36(8) ?
    C1 O1 Gd1 . . 95.9(2) ?
    C1 O2 Gd1 . 2_565 156.8(2) ?
    C1 O2 Gd1 . . 91.3(2) ?
    Gd1 O2 Gd1 2_565 . 111.81(8) ?
    C9 O3 Gd1 . . 94.5(2) ?
    C9 O4 Gd1 . . 91.0(2) ?
    C17 O5 Gd1 . . 96.7(2) ?
    C17 O6 Gd1 . 2_665 156.1(2) ?
    C17 O6 Gd1 . . 91.0(2) ?
    Gd1 O6 Gd1 2_665 . 112.91(9) ?
    Gd1 O7 H7A . . 126(3) ?
    Gd1 O7 H7B . . 116(3) ?
    C7 N1 C8 . . 118.2(4) ?
    C15 N2 C16 . . 116.0(4) ?
    C24 N3 C23 . . 116.3(4) ?
    O1 C1 O2 . . 120.4(3) ?
    O1 C1 C2 . . 121.2(3) ?
    O2 C1 C2 . . 118.4(3) ?
    O1 C1 Gd1 . . 58.48(19) ?
    O2 C1 Gd1 . . 62.02(18) ?
    C2 C1 Gd1 . . 176.2(3) ?
    C3 C2 C1 . . 123.3(4) ?
    C3 C2 H2 . . 118.3 ?
    C1 C2 H2 . . 118.3 ?
    C2 C3 C4 . . 125.7(4) ?
    C2 C3 H3 . . 117.2 ?
    C4 C3 H3 . . 117.2 ?
    C8 C4 C5 . . 116.4(4) ?
    C8 C4 C3 . . 120.0(4) ?
    C5 C4 C3 . . 123.5(3) ?
    C6 C5 C4 . . 120.2(4) ?
    C6 C5 H5 . . 119.9 ?
    C4 C5 H5 . . 119.9 ?
    C5 C6 C7 . . 118.8(4) ?
    C5 C6 H6 . . 120.6 ?
    C7 C6 H6 . . 120.6 ?
    N1 C7 C6 . . 122.7(4) ?
    N1 C7 H7 . . 118.7 ?
    C6 C7 H7 . . 118.7 ?
    N1 C8 C4 . . 123.7(4) ?
    N1 C8 H8 . . 118.2 ?
    C4 C8 H8 . . 118.2 ?
    O4 C9 O3 . . 120.4(3) ?
    O4 C9 C10 . . 119.5(3) ?
    O3 C9 C10 . . 120.1(3) ?
    O4 C9 Gd1 . . 62.80(19) ?
    O3 C9 Gd1 . . 58.70(17) ?
    C10 C9 Gd1 . . 167.6(3) ?
    C11 C10 C9 . . 122.2(4) ?
    C11 C10 H10 . . 118.9 ?
    C9 C10 H10 . . 118.9 ?
    C10 C11 C12 . . 126.9(4) ?
    C10 C11 H11 . . 116.5 ?
    C12 C11 H11 . . 116.5 ?
    C16 C12 C13 . . 117.0(4) ?
    C16 C12 C11 . . 117.9(4) ?
    C13 C12 C11 . . 125.1(4) ?
    C14 C13 C12 . . 119.3(4) ?
    C14 C13 H13 . . 120.4 ?
    C12 C13 H13 . . 120.4 ?
    C13 C14 C15 . . 119.0(5) ?
    C13 C14 H14 . . 120.5 ?
    C15 C14 H14 . . 120.5 ?
    N2 C15 C14 . . 124.1(4) ?
    N2 C15 H15 . . 117.9 ?
    C14 C15 H15 . . 117.9 ?
    N2 C16 C12 . . 124.6(4) ?
    N2 C16 H16 . . 117.7 ?
    C12 C16 H16 . . 117.7 ?
    O5 C17 O6 . . 119.6(3) ?
    O5 C17 C18 . . 120.8(3) ?
    O6 C17 C18 . . 119.7(3) ?
    O5 C17 Gd1 . . 57.52(18) ?
    O6 C17 Gd1 . . 62.64(17) ?
    C18 C17 Gd1 . . 171.9(3) ?
    C19 C18 C17 . . 122.8(3) ?
    C19 C18 H18 . . 118.6 ?
    C17 C18 H18 . . 118.6 ?
    C18 C19 C20 . . 125.4(3) ?
    C18 C19 H19 . . 117.3 ?
    C20 C19 H19 . . 117.3 ?
    C21 C20 C24 . . 117.4(4) ?
    C21 C20 C19 . . 120.8(3) ?
    C24 C20 C19 . . 121.8(3) ?
    C22 C21 C20 . . 119.3(4) ?
    C22 C21 H21 . . 120.3 ?
    C20 C21 H21 . . 120.3 ?
    C21 C22 C23 . . 119.0(4) ?
    C21 C22 H22 . . 120.5 ?
    C23 C22 H22 . . 120.5 ?
    N3 C23 C22 . . 123.6(4) ?
    N3 C23 H23 . . 118.2 ?
    C22 C23 H23 . . 118.2 ?
    N3 C24 C20 . . 124.3(4) ?
    N3 C24 H24 . . 117.8 ?
    C20 C24 H24 . . 117.8 ?
loop_
    _geom_torsion_atom_site_label_1
    _geom_torsion_atom_site_label_2
    _geom_torsion_atom_site_label_3
    _geom_torsion_atom_site_label_4
    _geom_torsion_site_symmetry_1
    _geom_torsion_site_symmetry_2
    _geom_torsion_site_symmetry_3
    _geom_torsion_site_symmetry_4
    _geom_torsion
    _geom_torsion_publ_flag
    O7 Gd1 O1 C1 . . . . -162.3(2) ?
    O6 Gd1 O1 C1 2_665 . . . -83.6(2) ?
    O2 Gd1 O1 C1 2_565 . . . -1.6(2) ?
    O3 Gd1 O1 C1 . . . . 72.0(2) ?
    O5 Gd1 O1 C1 . . . . 133.6(2) ?
    O4 Gd1 O1 C1 . . . . 125.2(2) ?
    O2 Gd1 O1 C1 . . . . -1.9(2) ?
    O6 Gd1 O1 C1 . . . . -121.2(2) ?
    C9 Gd1 O1 C1 . . . . 99.0(2) ?
    C17 Gd1 O1 C1 . . . . -165.9(2) ?
    O7 Gd1 O2 C1 . . . . 27.5(2) ?
    O6 Gd1 O2 C1 2_665 . . . 91.20(19) ?
    O2 Gd1 O2 C1 2_565 . . . -177.8(2) ?
    O3 Gd1 O2 C1 . . . . -92.5(2) ?
    O5 Gd1 O2 C1 . . . . -144.5(2) ?
    O1 Gd1 O2 C1 . . . . 1.87(19) ?
    O4 Gd1 O2 C1 . . . . -54.5(2) ?
    O6 Gd1 O2 C1 . . . . 130.66(19) ?
    C9 Gd1 O2 C1 . . . . -75.6(2) ?
    C17 Gd1 O2 C1 . . . . 168.76(19) ?
    O7 Gd1 O2 Gd1 . . . 2_565 -154.70(9) ?
    O6 Gd1 O2 Gd1 2_665 . . 2_565 -91.00(10) ?
    O2 Gd1 O2 Gd1 2_565 . . 2_565 0.0 ?
    O3 Gd1 O2 Gd1 . . . 2_565 85.33(10) ?
    O5 Gd1 O2 Gd1 . . . 2_565 33.30(17) ?
    O1 Gd1 O2 Gd1 . . . 2_565 179.67(14) ?
    O4 Gd1 O2 Gd1 . . . 2_565 123.32(10) ?
    O6 Gd1 O2 Gd1 . . . 2_565 -51.55(14) ?
    C9 Gd1 O2 Gd1 . . . 2_565 102.16(11) ?
    C1 Gd1 O2 Gd1 . . . 2_565 177.8(2) ?
    C17 Gd1 O2 Gd1 . . . 2_565 -13.4(2) ?
    O7 Gd1 O3 C9 . . . . 13.0(2) ?
    O6 Gd1 O3 C9 2_665 . . . 147.8(2) ?
    O2 Gd1 O3 C9 2_565 . . . -149.7(2) ?
    O5 Gd1 O3 C9 . . . . -68.0(2) ?
    O1 Gd1 O3 C9 . . . . 87.5(2) ?
    O4 Gd1 O3 C9 . . . . 6.7(2) ?
    O2 Gd1 O3 C9 . . . . 140.1(2) ?
    O6 Gd1 O3 C9 . . . . -81.1(2) ?
    C1 Gd1 O3 C9 . . . . 112.6(2) ?
    C17 Gd1 O3 C9 . . . . -71.1(2) ?
    O7 Gd1 O4 C9 . . . . 178.7(2) ?
    O6 Gd1 O4 C9 2_665 . . . -155.2(2) ?
    O2 Gd1 O4 C9 2_565 . . . 22.9(3) ?
    O3 Gd1 O4 C9 . . . . -6.8(2) ?
    O5 Gd1 O4 C9 . . . . 87.2(2) ?
    O1 Gd1 O4 C9 . . . . -96.9(2) ?
    O2 Gd1 O4 C9 . . . . -54.6(2) ?
    O6 Gd1 O4 C9 . . . . 121.5(2) ?
    C1 Gd1 O4 C9 . . . . -76.1(2) ?
    C17 Gd1 O4 C9 . . . . 105.5(2) ?
    O7 Gd1 O5 C17 . . . . 62.5(2) ?
    O6 Gd1 O5 C17 2_665 . . . -11.4(2) ?
    O2 Gd1 O5 C17 2_565 . . . -92.5(2) ?
    O3 Gd1 O5 C17 . . . . -173.1(2) ?
    O1 Gd1 O5 C17 . . . . 125.4(2) ?
    O4 Gd1 O5 C17 . . . . 134.0(2) ?
    O2 Gd1 O5 C17 . . . . -123.6(2) ?
    O6 Gd1 O5 C17 . . . . -5.1(2) ?
    C9 Gd1 O5 C17 . . . . 161.2(2) ?
    C1 Gd1 O5 C17 . . . . -171.6(2) ?
    O7 Gd1 O6 C17 . . . . -96.3(2) ?
    O6 Gd1 O6 C17 2_665 . . . 179.0(2) ?
    O2 Gd1 O6 C17 2_565 . . . 89.1(2) ?
    O3 Gd1 O6 C17 . . . . 21.6(2) ?
    O5 Gd1 O6 C17 . . . . 4.95(19) ?
    O1 Gd1 O6 C17 . . . . -139.9(2) ?
    O4 Gd1 O6 C17 . . . . -38.4(2) ?
    O2 Gd1 O6 C17 . . . . 136.33(19) ?
    C9 Gd1 O6 C17 . . . . -11.2(2) ?
    C1 Gd1 O6 C17 . . . . 176.11(18) ?
    O7 Gd1 O6 Gd1 . . . 2_665 84.78(11) ?
    O6 Gd1 O6 Gd1 2_665 . . 2_665 0.0 ?
    O2 Gd1 O6 Gd1 2_565 . . 2_665 -89.82(10) ?
    O3 Gd1 O6 Gd1 . . . 2_665 -157.36(9) ?
    O5 Gd1 O6 Gd1 . . . 2_665 -174.01(14) ?
    O1 Gd1 O6 Gd1 . . . 2_665 41.09(17) ?
    O4 Gd1 O6 Gd1 . . . 2_665 142.62(9) ?
    O2 Gd1 O6 Gd1 . . . 2_665 -42.63(14) ?
    C9 Gd1 O6 Gd1 . . . 2_665 169.87(10) ?
    C1 Gd1 O6 Gd1 . . . 2_665 -2.8(2) ?
    C17 Gd1 O6 Gd1 . . . 2_665 -179.0(2) ?
    Gd1 O1 C1 O2 . . . . 3.5(4) ?
    Gd1 O1 C1 C2 . . . . -175.5(3) ?
    Gd1 O2 C1 O1 2_565 . . . -178.2(4) ?
    Gd1 O2 C1 O1 . . . . -3.4(3) ?
    Gd1 O2 C1 C2 2_565 . . . 0.9(8) ?
    Gd1 O2 C1 C2 . . . . 175.7(3) ?
    Gd1 O2 C1 Gd1 2_565 . . . -174.8(6) ?
    O7 Gd1 C1 O1 . . . . 18.1(2) ?
    O6 Gd1 C1 O1 2_665 . . . 92.6(2) ?
    O2 Gd1 C1 O1 2_565 . . . 178.6(2) ?
    O3 Gd1 C1 O1 . . . . -103.3(2) ?
    O5 Gd1 C1 O1 . . . . -104.9(3) ?
    O4 Gd1 C1 O1 . . . . -53.3(2) ?
    O2 Gd1 C1 O1 . . . . 176.6(3) ?
    O6 Gd1 C1 O1 . . . . 95.3(3) ?
    C9 Gd1 C1 O1 . . . . -78.7(2) ?
    O7 Gd1 C1 O2 . . . . -158.44(18) ?
    O6 Gd1 C1 O2 2_665 . . . -83.95(19) ?
    O2 Gd1 C1 O2 2_565 . . . 2.1(2) ?
    O3 Gd1 C1 O2 . . . . 80.09(19) ?
    O5 Gd1 C1 O2 . . . . 78.6(3) ?
    O1 Gd1 C1 O2 . . . . -176.6(3) ?
    O4 Gd1 C1 O2 . . . . 130.10(19) ?
    O6 Gd1 C1 O2 . . . . -81.3(2) ?
    C9 Gd1 C1 O2 . . . . 104.69(19) ?
    O1 C1 C2 C3 . . . . -4.1(6) ?
    O2 C1 C2 C3 . . . . 176.8(4) ?
    C1 C2 C3 C4 . . . . 176.0(4) ?
    C2 C3 C4 C8 . . . . 176.6(4) ?
    C2 C3 C4 C5 . . . . -6.4(7) ?
    C8 C4 C5 C6 . . . . -0.1(7) ?
    C3 C4 C5 C6 . . . . -177.2(4) ?
    C4 C5 C6 C7 . . . . 1.0(8) ?
    C8 N1 C7 C6 . . . . 0.6(7) ?
    C5 C6 C7 N1 . . . . -1.3(8) ?
    C7 N1 C8 C4 . . . . 0.5(6) ?
    C5 C4 C8 N1 . . . . -0.7(6) ?
    C3 C4 C8 N1 . . . . 176.6(4) ?
    Gd1 O4 C9 O3 . . . . 12.0(3) ?
    Gd1 O4 C9 C10 . . . . -166.1(3) ?
    Gd1 O3 C9 O4 . . . . -12.5(4) ?
    Gd1 O3 C9 C10 . . . . 165.6(3) ?
    O7 Gd1 C9 O4 . . . . -1.2(2) ?
    O6 Gd1 C9 O4 2_665 . . . 68.4(4) ?
    O2 Gd1 C9 O4 2_565 . . . -161.5(2) ?
    O3 Gd1 C9 O4 . . . . 167.9(4) ?
    O5 Gd1 C9 O4 . . . . -85.2(2) ?
    O1 Gd1 C9 O4 . . . . 78.8(2) ?
    O2 Gd1 C9 O4 . . . . 129.9(2) ?
    O6 Gd1 C9 O4 . . . . -72.0(2) ?
    C1 Gd1 C9 O4 . . . . 104.1(2) ?
    C17 Gd1 C9 O4 . . . . -77.0(2) ?
    O7 Gd1 C9 O3 . . . . -169.1(2) ?
    O6 Gd1 C9 O3 2_665 . . . -99.5(4) ?
    O2 Gd1 C9 O3 2_565 . . . 30.6(2) ?
    O5 Gd1 C9 O3 . . . . 107.0(2) ?
    O1 Gd1 C9 O3 . . . . -89.1(2) ?
    O4 Gd1 C9 O3 . . . . -167.9(4) ?
    O2 Gd1 C9 O3 . . . . -37.9(2) ?
    O6 Gd1 C9 O3 . . . . 120.1(2) ?
    C1 Gd1 C9 O3 . . . . -63.8(2) ?
    C17 Gd1 C9 O3 . . . . 115.1(2) ?
    O7 Gd1 C9 C10 . . . . 102.6(12) ?
    O6 Gd1 C9 C10 2_665 . . . 172.3(11) ?
    O2 Gd1 C9 C10 2_565 . . . -57.6(12) ?
    O3 Gd1 C9 C10 . . . . -88.3(13) ?
    O5 Gd1 C9 C10 . . . . 18.7(12) ?
    O1 Gd1 C9 C10 . . . . -177.4(12) ?
    O4 Gd1 C9 C10 . . . . 103.9(13) ?
    O2 Gd1 C9 C10 . . . . -126.2(12) ?
    O6 Gd1 C9 C10 . . . . 31.8(13) ?
    C1 Gd1 C9 C10 . . . . -152.0(12) ?
    C17 Gd1 C9 C10 . . . . 26.8(12) ?
    O4 C9 C10 C11 . . . . 179.8(4) ?
    O3 C9 C10 C11 . . . . 1.7(6) ?
    Gd1 C9 C10 C11 . . . . 82.6(13) ?
    C9 C10 C11 C12 . . . . -176.8(4) ?
    C10 C11 C12 C16 . . . . -173.3(4) ?
    C10 C11 C12 C13 . . . . 6.1(7) ?
    C16 C12 C13 C14 . . . . 2.0(6) ?
    C11 C12 C13 C14 . . . . -177.4(4) ?
    C12 C13 C14 C15 . . . . -0.1(7) ?
    C16 N2 C15 C14 . . . . 1.5(7) ?
    C13 C14 C15 N2 . . . . -1.8(8) ?
    C15 N2 C16 C12 . . . . 0.6(7) ?
    C13 C12 C16 N2 . . . . -2.4(6) ?
    C11 C12 C16 N2 . . . . 177.0(4) ?
    Gd1 O5 C17 O6 . . . . 9.2(4) ?
    Gd1 O5 C17 C18 . . . . -170.7(3) ?
    Gd1 O6 C17 O5 2_665 . . . 168.9(4) ?
    Gd1 O6 C17 O5 . . . . -8.7(3) ?
    Gd1 O6 C17 C18 2_665 . . . -11.2(8) ?
    Gd1 O6 C17 C18 . . . . 171.2(3) ?
    Gd1 O6 C17 Gd1 2_665 . . . 177.6(6) ?
    O7 Gd1 C17 O5 . . . . -113.6(2) ?
    O6 Gd1 C17 O5 2_665 . . . 170.0(2) ?
    O2 Gd1 C17 O5 2_565 . . . 83.7(2) ?
    O3 Gd1 C17 O5 . . . . 7.3(2) ?
    O1 Gd1 C17 O5 . . . . -110.0(3) ?
    O4 Gd1 C17 O5 . . . . -43.8(2) ?
    O2 Gd1 C17 O5 . . . . 96.2(3) ?
    O6 Gd1 C17 O5 . . . . 171.0(3) ?
    C9 Gd1 C17 O5 . . . . -18.3(2) ?
    O7 Gd1 C17 O6 . . . . 75.42(19) ?
    O6 Gd1 C17 O6 2_665 . . . -1.0(2) ?
    O2 Gd1 C17 O6 2_565 . . . -87.35(19) ?
    O3 Gd1 C17 O6 . . . . -163.73(18) ?
    O5 Gd1 C17 O6 . . . . -171.0(3) ?
    O1 Gd1 C17 O6 . . . . 79.0(3) ?
    O4 Gd1 C17 O6 . . . . 145.23(19) ?
    O2 Gd1 C17 O6 . . . . -74.8(3) ?
    C9 Gd1 C17 O6 . . . . 170.73(19) ?
    O5 C17 C18 C19 . . . . -16.9(6) ?
    O6 C17 C18 C19 . . . . 163.2(4) ?
    C17 C18 C19 C20 . . . . -178.9(4) ?
    C18 C19 C20 C21 . . . . 153.6(4) ?
    C18 C19 C20 C24 . . . . -26.0(7) ?
    C24 C20 C21 C22 . . . . 0.5(7) ?
    C19 C20 C21 C22 . . . . -179.1(4) ?
    C20 C21 C22 C23 . . . . -0.3(8) ?
    C24 N3 C23 C22 . . . . 0.1(9) ?
    C21 C22 C23 N3 . . . . -0.1(10) ?
    C23 N3 C24 C20 . . . . 0.1(9) ?
    C21 C20 C24 N3 . . . . -0.4(8) ?
    C19 C20 C24 N3 . . . . 179.2(5) ?
loop_
    _geom_hbond_atom_site_label_D
    _geom_hbond_atom_site_label_H
    _geom_hbond_atom_site_label_A
    _geom_hbond_site_symmetry_A
    _geom_hbond_distance_DH
    _geom_hbond_distance_HA
    _geom_hbond_distance_DA
    _geom_hbond_angle_DHA
    O7 H7A N1 2 0.853(10) 1.891(18) 2.727(4) 166(5)
    O7 H7B O3 1_655 0.850(10) 1.908(13) 2.752(3) 172(4)
data_global
_journal_date_recd_electronic     2008-04-03
_journal_date_accepted     2008-05-02
_journal_name_full     'Acta Crystallographica, Section E'
_journal_year     2008
_journal_volume     64
_journal_issue      6
_journal_page_first     m789
_journal_page_last     m789
_journal_paper_category     QM
_journal_coeditor_code     OM2225
_publ_contact_author_name     'Professor  Fu-Pei Liang'
_publ_contact_author_address
;
College of Chemistry and Chemical Engineering
Guangxi Normal University
Guilin 541004
People's Republic of China
;
_publ_contact_author_email     'fupeiliang@yahoo.cn'
_publ_contact_author_fax     '0086-773-5832294'
_publ_contact_author_phone     '0086-773-5845973'
_publ_section_title
;\
<i>catena</i>-Poly[[aqua[3-(3-pyridyl)acrylato]gadolinium(III)]-bis[\m-3-(3-\
pyridyl)acrylato]]
;
loop_
    _publ_author_name
    _publ_author_address
    'Qiu, Zhi-Hui'
;
College of Chemistry and Chemical Engineering
Guangxi Normal University
Guilin 541004
People's Republic of China
and
Faculty of Earth Sciences
China University of Geosciences
Wuhan 430074
People's Republic of China
;
    'Liang, Fu-Pei'
;
College of Chemistry and Chemical Engineering
Guangxi Normal University
Guilin 541004
People's Republic of China
;
    'Ruan, Qing-Feng'
;
Department of Resources and Environmental Engineering
Guilin University of Technology
Guilin 541004
People's Republic of China
;
    'Chen, Zi-Lu'
;
College of Chemistry and Chemical Engineering
Guangxi Normal University
Guilin 541004
People's Republic of China
;
