# Supplementary material for: catena-Poly[[aqua­[3-(3-pyrid­yl)acrylato]gadolinium(III)]-bis­[μ-3-(3-pyrid­yl)acrylato]]
Source: Acta Crystallogr Sect E Struct Rep Online. 2008 May 10;64(Pt 6):m789. doi: 10.1107/S1600536808012981 (PMC2961579; doi:10.1107/S1600536808012981)
Supplement: Supplementary file 2 [file e-64-0m789-Isup2.hkl]

# 
# h,k,l, Fc-squared, Fo-squared, sigma(Fo-squared) and status flag 
# 
data_I
_shelx_title ' 51104c in P-1' 
_shelx_refln_list_code          4 
_shelx_F_calc_maximum      218.20 
_exptl_crystal_F_000       610.00 
_reflns_d_resolution_high  0.8406 
 
loop_ 
 _symmetry_equiv_pos_as_xyz 
 'x, y, z' 
 '-x, -y, -z' 
 
_cell_length_a     6.2118 
_cell_length_b    12.7222 
_cell_length_c    15.6601 
_cell_angle_alpha 111.741 
_cell_angle_beta   90.309 
_cell_angle_gamma  95.260 
 
_shelx_F_squared_multiplier     1.000 
 
loop_ 
 _refln_index_h 
 _refln_index_k 
 _refln_index_l 
 _refln_F_squared_calc 
 _refln_F_squared_meas 
 _refln_F_squared_sigma 
 _refln_observed_status 
   1   0   0      267.59      268.39     12.89 o 
   2   0   0    11933.17    12899.33    326.69 o 
   3   0   0       30.63       26.44      9.34 o 
   4   0   0     5922.45     6663.93    175.21 o 
   5   0   0      282.17      286.52     16.06 o 
   6   0   0     9328.57    10156.04    267.96 o 
   7   0   0      190.00      124.69     22.94 o 
  -7   1   0       30.33       14.11     16.26 o 
  -6   1   0     5695.85     6215.23    237.18 o 
  -5   1   0       89.06      101.92     11.34 o 
  -4   1   0     4523.78     4980.14    132.93 o 
  -3   1   0      483.12      526.15     19.03 o 
  -2   1   0     4554.27     5229.61    134.83 o 
  -1   1   0      346.27      311.46     13.28 o 
   0   1   0    22964.49    12147.16    448.78 o 
   1   1   0      266.12      279.70     13.90 o 
   2   1   0     2710.35     2785.88     73.86 o 
   3   1   0      810.40      834.23     26.95 o 
   4   1   0     5787.53     6686.59    175.79 o 
   5   1   0      732.71      758.55     36.62 o 
   6   1   0     2029.68     2222.37     69.09 o 
  -7   2   0       62.94       22.05     17.84 o 
  -6   2   0     3516.23     3838.22    155.13 o 
  -5   2   0        1.02        1.33      6.40 o 
  -4   2   0     6638.94     7572.88    238.52 o 
  -3   2   0     3610.45     4325.12    114.14 o 
  -2   2   0    11634.26    11937.82    387.47 o 
  -1   2   0     1340.12     1370.36     36.83 o 
   0   2   0    23693.47    19845.59   1508.07 o 
   1   2   0    12312.88    11606.53    981.18 o 
   2   2   0     7033.54     6881.56    187.58 o 
   3   2   0     4895.38     5437.30    147.69 o 
   4   2   0     3607.96     3885.53    120.51 o 
   5   2   0     1294.64     1464.06     47.36 o 
   6   2   0     1824.41     1992.68     63.13 o 
   7   2   0     1024.64     1080.90     60.76 o 
  -7   3   0       37.53       14.63     17.80 o 
  -6   3   0     4004.63     4326.40    173.01 o 
  -5   3   0      529.34      577.64     36.69 o 
  -4   3   0    10543.06    12343.56    316.80 o 
  -3   3   0      905.58      844.50     47.27 o 
  -2   3   0     5360.12     5587.99    143.80 o 
  -1   3   0       46.20       43.28      3.18 o 
   0   3   0     2608.76     2688.88     74.33 o 
   1   3   0    21887.45    21180.44    767.56 o 
   2   3   0    14425.15    15724.82    397.58 o 
   3   3   0     2815.26     2858.21     77.80 o 
   4   3   0     7356.04     7726.16    201.91 o 
   5   3   0     1365.89     1425.58     66.66 o 
   6   3   0      579.61      593.61     39.77 o 
   7   3   0     1616.26     1612.49     82.41 o 
  -7   4   0      175.36      142.61     27.16 o 
  -6   4   0     2214.53     2403.40    105.88 o 
  -5   4   0     1378.93     1530.69     71.18 o 
  -4   4   0     5626.13     6158.00    229.44 o 
  -3   4   0     3733.60     4258.88    112.10 o 
  -2   4   0     5296.16     5275.43    340.22 o 
  -1   4   0     1899.26     1976.82     52.20 o 
   0   4   0     1919.38     1894.21     97.17 o 
   1   4   0    22674.16    22758.27    825.36 o 
   2   4   0     5144.43     5296.64    200.21 o 
   3   4   0     4094.21     4415.08    116.90 o 
   4   4   0     2943.82     3099.65    127.61 o 
   5   4   0     1475.83     1593.93     76.13 o 
   6   4   0      638.06      674.89     43.94 o 
  -7   5   0      260.41      258.01     28.62 o 
  -6   5   0     2296.54     2295.65    102.52 o 
  -5   5   0     3063.08     3263.99    132.88 o 
  -4   5   0     3553.72     3921.04    152.13 o 
  -3   5   0     3021.24     3253.38     86.70 o 
  -2   5   0     3187.80     3261.44    172.75 o 
  -1   5   0     1033.95      940.22     23.65 o 
   0   5   0     3320.29     3231.55     71.52 o 
   1   5   0    23576.21    22485.85   1713.57 o 
   2   5   0      876.60      845.39     53.20 o 
   3   5   0     1752.59     1816.96     79.21 o 
   4   5   0      988.33      956.86     50.83 o 
   5   5   0     3771.25     3789.62    157.16 o 
   6   5   0      375.16      374.39     33.16 o 
  -6   6   0     1094.32     1150.75     61.82 o 
  -5   6   0     3633.32     3748.03    150.35 o 
  -4   6   0     1804.69     1941.12     83.26 o 
  -3   6   0     3850.73     4179.09    157.97 o 
  -2   6   0     1716.78     1810.39     71.99 o 
  -1   6   0    14175.49    14920.33    315.22 o 
   0   6   0     2352.55     2367.94     54.29 o 
   1   6   0     5668.32     5615.29    157.52 o 
   2   6   0       28.67       26.02      7.44 o 
   3   6   0     2116.55     2122.32     91.29 o 
   4   6   0      261.15      264.13     23.67 o 
   5   6   0     4968.56     4682.55    190.56 o 
   6   6   0      226.66      203.37     24.81 o 
  -6   7   0      994.77      979.20     56.14 o 
  -5   7   0     2573.85     2649.37    112.53 o 
  -4   7   0     1884.03     1948.01     84.19 o 
  -3   7   0     4165.69     4449.02    168.06 o 
  -2   7   0     1588.05     1748.74     53.28 o 
  -1   7   0     4137.91     4240.38     93.75 o 
   0   7   0     2133.16     2144.59     50.23 o 
   1   7   0     3105.30     3146.40     94.22 o 
   2   7   0       92.84       98.96     14.25 o 
   3   7   0     3950.17     3931.17    157.81 o 
   4   7   0      261.30      241.72     23.43 o 
   5   7   0     3279.58     3090.61    134.30 o 
   6   7   0      103.26       98.83     22.42 o 
  -6   8   0      466.28      437.75     36.00 o 
  -5   8   0     2711.44     2784.48    117.88 o 
  -4   8   0       41.74       35.39     12.89 o 
  -3   8   0     3383.79     3537.36    137.01 o 
  -2   8   0       22.45       21.46      6.76 o 
  -1   8   0     3703.75     3927.93    110.46 o 
   0   8   0      608.68      626.69     25.58 o 
   1   8   0     5130.72     4908.29    141.78 o 
   2   8   0     1102.28     1112.20     42.90 o 
   3   8   0     2571.86     2581.80    110.42 o 
   4   8   0       10.22        2.68     12.89 o 
   5   8   0     2659.60     2528.78    114.92 o 
  -6   9   0      400.30      416.96     34.54 o 
  -5   9   0     4868.02     4891.60    192.47 o 
  -4   9   0      144.42      174.63     22.42 o 
  -3   9   0     5042.48     5374.01    150.23 o 
  -2   9   0        5.90        5.11      6.98 o 
  -1   9   0     3140.81     3244.03     93.04 o 
   0   9   0       89.75       68.81     17.47 o 
   1   9   0     7939.90     8176.94    317.26 o 
   2   9   0       85.51       68.03     12.26 o 
   3   9   0     3482.36     3294.36    173.92 o 
   4   9   0        9.74        9.32     13.78 o 
   5   9   0     1499.75     1541.68     79.78 o 
  -5  10   0     2759.53     2896.73    123.19 o 
  -4  10   0      323.67      316.43     27.28 o 
  -3  10   0     4086.47     4412.78    126.57 o 
  -2  10   0       56.60       56.24     10.44 o 
  -1  10   0     3284.02     3251.99    150.02 o 
   0  10   0      319.77      311.94     18.50 o 
   1  10   0     4954.50     4936.80    151.14 o 
   2  10   0     1129.94     1131.73     46.42 o 
   3  10   0     2284.46     2246.44     79.14 o 
   4  10   0       57.17       32.83     16.50 o 
  -5  11   0     1566.53     1512.37     74.87 o 
  -4  11   0      338.73      313.50     20.74 o 
  -3  11   0     3019.69     3353.77    100.69 o 
  -2  11   0      643.76      683.40     50.22 o 
  -1  11   0     1881.32     1877.28    100.81 o 
   0  11   0     1650.03     1573.38     92.22 o 
   1  11   0     1759.54     1831.68     66.91 o 
   2  11   0      318.09      320.66     22.72 o 
   3  11   0     1360.69     1333.55     55.31 o 
  -4  12   0      214.70      219.09     19.76 o 
  -3  12   0     2327.29     2582.45    128.99 o 
  -2  12   0      372.32      374.92     40.62 o 
  -1  12   0     2148.25     2288.32    121.16 o 
   0  12   0      300.87      350.92     44.14 o 
   1  12   0     1723.45     1854.42    109.89 o 
   2  12   0      554.34      510.89     49.49 o 
   3  12   0     1283.37     1413.61     59.07 o 
  -3  13   0      687.37      769.74     61.09 o 
  -2  13   0     1063.99     1033.23     71.34 o 
  -1  13   0     1539.32     1606.94     98.02 o 
   0  13   0      530.40      475.33     52.62 o 
   1  13   0     1176.41     1286.06     89.34 o 
   2  13   0      774.36      788.37     40.35 o 
  -1  14   0      988.72      972.75     73.74 o 
   0 -14   1     1263.26     1373.33     92.83 o 
   1 -14   1      192.77      207.55     40.66 o 
   2 -14   1     1807.91     1795.11    105.56 o 
  -2 -13   1     1055.49     1118.94     49.16 o 
  -1 -13   1      356.01      442.13     57.85 o 
   0 -13   1     1269.89     1403.41     91.53 o 
   1 -13   1      580.91      475.29     48.81 o 
   2 -13   1     1557.60     1598.92     93.56 o 
   3 -13   1      330.92      371.96     40.54 o 
  -3 -12   1      513.37      478.56     53.81 o 
  -2 -12   1     1215.51     1276.59     52.49 o 
  -1 -12   1      118.01       88.24     36.83 o 
   0 -12   1     2865.42     2844.76    145.20 o 
   1 -12   1      377.11      413.55     42.12 o 
   2 -12   1     2234.27     2312.88    118.12 o 
   3 -12   1     1565.11     1597.86     89.63 o 
   4 -12   1     1270.10     1316.21     50.15 o 
  -4 -11   1     1678.54     1750.24     86.87 o 
  -3 -11   1     1924.20     1775.83    130.20 o 
  -2 -11   1     1751.73     1784.82     74.57 o 
  -1 -11   1     2295.06     2266.04     76.30 o 
   0 -11   1     3171.86     3093.29    150.96 o 
   1 -11   1      725.69      735.21     53.26 o 
   2 -11   1     1229.52     1366.97     77.18 o 
   3 -11   1     2996.71     3171.54     95.51 o 
   4 -11   1     1450.84     1523.79     54.58 o 
   5 -11   1      903.25      898.37     52.17 o 
  -4 -10   1     1465.90     1310.90     68.75 o 
  -3 -10   1     2963.93     2759.54    224.77 o 
  -2 -10   1     2759.93     2764.06     89.86 o 
  -1 -10   1      756.94      791.10     45.85 o 
   0 -10   1      580.72      574.36     26.31 o 
   1 -10   1     1164.06     1185.44     68.87 o 
   2 -10   1      779.75      804.34     31.32 o 
   3 -10   1     3476.47     3712.24    108.38 o 
   4 -10   1     1002.62     1015.03     52.78 o 
   5 -10   1     1779.13     1800.22     83.71 o 
  -5  -9   1     1343.13     1383.14     73.65 o 
  -4  -9   1      781.29      797.84     47.71 o 
  -3  -9   1     3643.62     3386.60    107.25 o 
  -2  -9   1     3554.39     3512.11    108.41 o 
  -1  -9   1     4133.19     4064.80    121.13 o 
   0  -9   1       60.10       55.85     10.48 o 
   1  -9   1     2992.23     3068.78     92.34 o 
   2  -9   1     1043.42     1106.47     38.24 o 
   3  -9   1     3846.66     3998.18    153.55 o 
   4  -9   1      779.61      766.50     43.09 o 
   5  -9   1     3561.22     3708.02    150.59 o 
   6  -9   1       63.45       51.72     17.51 o 
  -5  -8   1     1670.05     1587.52     79.57 o 
  -4  -8   1     1415.05     1263.15     64.33 o 
  -3  -8   1     3597.25     3572.51    145.36 o 
  -2  -8   1      778.17      718.23     52.72 o 
  -1  -8   1     4563.86     4533.46    131.65 o 
   0  -8   1      147.33      135.56     10.99 o 
   1  -8   1     4800.17     5064.22    111.48 o 
   2  -8   1     2095.55     2303.45     68.31 o 
   3  -8   1     3373.35     3592.17    138.72 o 
   4  -8   1      265.95      263.45     23.31 o 
   5  -8   1     3796.63     3822.33    153.75 o 
   6  -8   1        7.76       -4.54     14.15 o 
  -6  -7   1      319.83      303.66     32.23 o 
  -5  -7   1     2276.31     2201.77    101.02 o 
  -4  -7   1       17.11       23.27     11.92 o 
  -3  -7   1     5000.24     4931.85    193.03 o 
  -2  -7   1       25.03       12.81      7.03 o 
  -1  -7   1     7720.94     7430.78    205.73 o 
   0  -7   1      655.88      676.90     18.75 o 
   1  -7   1    12238.83    12770.37    286.36 o 
   2  -7   1      212.75      208.55     10.96 o 
   3  -7   1     6136.67     6418.93    236.49 o 
   4  -7   1       45.88       47.63     13.94 o 
   5  -7   1     3608.83     3574.78    144.59 o 
   6  -7   1        1.10        0.16     13.74 o 
  -6  -6   1      124.22      113.06     21.93 o 
  -5  -6   1     2795.97     2741.23    119.78 o 
  -4  -6   1        1.66       16.78     11.67 o 
  -3  -6   1     6238.01     6232.02    238.68 o 
  -2  -6   1       91.71       79.66     10.21 o 
  -1  -6   1    14196.12    13605.42    735.73 o 
   0  -6   1      282.77      282.52     10.12 o 
   1  -6   1     8986.93     9263.37    197.18 o 
   2  -6   1      103.39      108.52      9.28 o 
   3  -6   1     4038.99     4202.32    158.58 o 
   4  -6   1      881.42      864.48     44.55 o 
   5  -6   1     5442.95     5662.12    216.83 o 
   6  -6   1      175.78      169.60     24.24 o 
   7  -6   1     1951.00     2024.38     97.17 o 
  -6  -5   1        4.85       -3.97     13.86 o 
  -5  -5   1     1969.92     1993.70     91.25 o 
  -4  -5   1       86.22       84.80     15.20 o 
  -3  -5   1     3859.16     3650.58    144.43 o 
  -2  -5   1     2244.25     2465.33     83.38 o 
  -1  -5   1    17321.80    15778.39   1206.60 o 
   0  -5   1       44.06       62.85      6.19 o 
   1  -5   1     7811.48     7915.07    168.60 o 
   2  -5   1     1025.03     1053.33     49.90 o 
   3  -5   1     7299.35     7650.97    269.89 o 
   4  -5   1     1417.49     1460.69     65.34 o 
   5  -5   1     4988.33     5442.81    208.56 o 
   6  -5   1      405.21      408.16     32.55 o 
   7  -5   1     1273.00     1282.81     69.52 o 
  -6  -4   1       44.50       27.81     15.12 o 
  -5  -4   1     4058.75     4349.95    175.68 o 
  -4  -4   1      163.43      185.33     18.57 o 
  -3  -4   1     5598.55     5899.14    153.84 o 
  -2  -4   1     1201.04     1186.90     51.56 o 
  -1  -4   1     5436.11     5049.03    391.42 o 
   0  -4   1     2796.90     2874.39     80.01 o 
   1  -4   1     1264.30     1252.48     34.40 o 
   2  -4   1     3224.56     3282.60    122.10 o 
   3  -4   1    12484.44    12991.90    429.26 o 
   4  -4   1     2586.83     2668.48     97.39 o 
   5  -4   1     3313.29     3429.41    137.58 o 
   6  -4   1     1805.18     1758.18     82.65 o 
   7  -4   1      754.73      805.54     50.79 o 
  -7  -3   1     1223.14     1270.57     68.59 o 
  -6  -3   1      243.19      275.24     26.27 o 
  -5  -3   1      863.13      906.94     32.96 o 
  -4  -3   1        8.34        5.29      5.71 o 
  -3  -3   1     4041.86     4329.04    114.51 o 
  -2  -3   1     5697.98     6060.02    155.70 o 
  -1  -3   1      424.65      369.60     17.67 o 
   0  -3   1     8321.88     8282.59    219.44 o 
   1  -3   1     6309.55     5987.80    241.25 o 
   2  -3   1     4366.83     4354.90    181.04 o 
   3  -3   1     8215.55     8575.27    220.29 o 
   4  -3   1     4842.93     5340.29    141.71 o 
   5  -3   1     1347.23     1420.99     50.22 o 
   6  -3   1     1995.83     2008.49     90.68 o 
   7  -3   1     1232.86     1285.77     68.87 o 
  -7  -2   1     1433.56     1596.52     80.06 o 
  -6  -2   1      912.39      958.81     36.32 o 
  -5  -2   1     8467.15     9525.00    249.20 o 
  -4  -2   1      168.13      157.34     11.24 o 
  -3  -2   1     8567.13     9340.82    239.53 o 
  -2  -2   1     4536.21     4782.49    123.66 o 
  -1  -2   1     1644.69     1671.96     47.29 o 
   0  -2   1     5403.58     5574.15    204.06 o 
   1  -2   1    28131.94    18272.93    664.19 o 
   2  -2   1     1555.43     1492.21     50.18 o 
   3  -2   1    12335.11    13061.11    332.62 o 
   4  -2   1     5066.61     5395.53    143.21 o 
   5  -2   1      897.88      988.10     34.77 o 
   6  -2   1     2851.30     3025.10    126.07 o 
   7  -2   1      708.85      701.56     45.60 o 
  -7  -1   1     1127.47     1073.85     58.94 o 
  -6  -1   1     2007.32     2101.72     68.18 o 
  -5  -1   1      731.92      775.48     29.52 o 
  -4  -1   1     1167.90     1306.28     40.95 o 
  -3  -1   1     4538.12     5076.61    132.94 o 
  -2  -1   1     4436.12     4733.12    122.33 o 
  -1  -1   1    10713.56    10741.20    390.32 o 
   0  -1   1    15929.32    11019.24    402.24 o 
   1  -1   1      133.44      127.53      7.42 o 
   2  -1   1     5242.27     5405.65    168.33 o 
   3  -1   1     1571.60     1555.69     45.00 o 
   4  -1   1     5651.74     6138.33    162.00 o 
   5  -1   1      423.46      424.54     20.19 o 
   6  -1   1     5069.76     5395.12    148.53 o 
   7  -1   1      270.03      272.65     28.78 o 
  -7   0   1     1358.57     1469.73     73.94 o 
  -6   0   1     3404.78     3717.28    106.43 o 
  -5   0   1     1228.65     1352.37     44.34 o 
  -4   0   1     2858.43     3313.58     91.29 o 
  -3   0   1     6201.30     7209.08    186.26 o 
  -2   0   1     2910.71     3213.95    102.96 o 
  -1   0   1      807.79      879.80     33.89 o 
   2   0   1     3870.19     3903.17    107.87 o 
   3   0   1      358.05      345.64     14.59 o 
   4   0   1     6235.09     6812.36    178.91 o 
   5   0   1        3.96        3.76     10.17 o 
   6   0   1     6212.66     6441.00    174.91 o 
   7   0   1        4.02      -22.13     14.76 o 
  -7   1   1      889.11      903.03     54.24 o 
  -6   1   1     1445.64     1637.18     76.86 o 
  -5   1   1      803.70      870.15     31.76 o 
  -4   1   1     4469.77     5343.75    141.89 o 
  -3   1   1     5393.06     6414.75    237.38 o 
  -2   1   1     1595.39     1636.31     63.05 o 
  -1   1   1     9147.89     9182.98    341.03 o 
   0   1   1    10409.64    10174.74    371.27 o 
   1   1   1      100.25       87.60      8.19 o 
   2   1   1     7741.44     7585.63    194.26 o 
   3   1   1      457.12      411.38     37.19 o 
   4   1   1     7338.24     7717.15    201.57 o 
   5   1   1      359.86      373.24     25.25 o 
   6   1   1     2821.22     2970.14     87.76 o 
   7   1   1        0.35       12.89     16.94 o 
  -7   2   1      284.12      259.80     30.52 o 
  -6   2   1     2402.17     2558.94    110.70 o 
  -5   2   1      391.96      453.80     30.73 o 
  -4   2   1     4693.53     5396.40    198.47 o 
  -3   2   1     1535.40     1816.41    101.93 o 
  -2   2   1    12560.58    13799.38    501.56 o 
  -1   2   1       60.06       61.41      5.96 o 
   0   2   1     6015.37     6151.46    164.38 o 
   1   2   1      925.15      906.11     32.41 o 
   2   2   1     9366.40     9413.96    240.10 o 
   3   2   1       64.71       59.72      6.77 o 
   4   2   1     5691.95     6080.00    160.65 o 
   5   2   1      127.13      108.20     27.44 o 
   6   2   1     1418.95     1440.46     71.79 o 
   7   2   1       92.39       85.29     22.05 o 
  -7   3   1       63.53       15.61     18.24 o 
  -6   3   1     1863.04     2149.07     96.88 o 
  -5   3   1      278.02      282.66     25.62 o 
  -4   3   1    10063.80    11940.83    341.92 o 
  -3   3   1      228.68      260.85     21.79 o 
  -2   3   1    14679.37    14896.94    526.08 o 
  -1   3   1        4.20       -2.60      1.73 o 
   0   3   1    15758.23    15119.37    398.46 o 
   1   3   1      425.37      454.25     22.98 o 
   2   3   1    26323.79    25816.82    937.44 o 
   3   3   1       94.44       94.28      7.75 o 
   4   3   1     8145.42     8676.05    225.81 o 
   5   3   1      550.67      546.39     35.71 o 
   6   3   1     2239.30     2374.05    107.71 o 
  -7   4   1        8.18       -4.90     16.42 o 
  -6   4   1     4281.58     4610.56    183.95 o 
  -5   4   1        7.56       -6.65     11.55 o 
  -4   4   1     5764.88     5908.01    221.00 o 
  -3   4   1        2.41        0.16      6.40 o 
  -2   4   1    12693.87    12755.77    452.18 o 
  -1   4   1       24.59       26.04      2.87 o 
   0   4   1    14877.89    14868.40    314.08 o 
   1   4   1      593.49      576.48     24.24 o 
   2   4   1     2667.34     2242.71    102.68 o 
   3   4   1      211.05      184.83     19.68 o 
   4   4   1     3859.33     3644.91    147.84 o 
   5   4   1      490.73      492.92     34.50 o 
   6   4   1     1069.84     1148.64     62.87 o 
  -7   5   1       35.49       23.75     17.51 o 
  -6   5   1     3077.68     3167.18    133.93 o 
  -5   5   1       42.91       40.58     14.39 o 
  -4   5   1     3122.50     3449.93    135.80 o 
  -3   5   1       80.92       96.48     13.50 o 
  -2   5   1    13598.96    14304.42    506.62 o 
  -1   5   1      139.57      136.95      5.96 o 
   0   5   1     5464.85     5654.58    122.58 o 
   1   5   1     3585.10     3862.54    110.62 o 
   2   5   1     5455.82     5333.65    490.79 o 
   3   5   1     1260.65     1248.07     58.82 o 
   4   5   1     4331.43     4365.44    175.12 o 
   5   5   1     1463.70     1397.90     70.90 o 
   6   5   1     1254.25     1201.98     66.03 o 
  -6   6   1     2028.80     2217.82    100.89 o 
  -5   6   1      168.82      177.83     22.78 o 
  -4   6   1     3717.76     4126.15    159.96 o 
  -3   6   1     1451.67     1544.19     65.91 o 
  -2   6   1     7016.14     7455.73    268.92 o 
  -1   6   1     5073.29     5316.62    115.45 o 
   0   6   1     4223.87     4335.50     96.05 o 
   1   6   1     4515.87     4655.88    177.55 o 
   2   6   1     3535.74     3604.95    106.80 o 
   3   6   1      760.77      757.34     41.75 o 
   4   6   1     2756.24     2915.45    124.37 o 
   5   6   1     2689.34     2498.25    112.37 o 
   6   6   1     1196.41     1213.29     67.45 o 
  -6   7   1     1057.35     1115.40     61.29 o 
  -5   7   1     1137.31     1193.47     60.76 o 
  -4   7   1     2365.71     2617.31    107.83 o 
  -3   7   1      542.90      537.88     31.05 o 
  -2   7   1     7443.32     7707.07    205.89 o 
  -1   7   1     3408.24     3482.63     78.03 o 
   0   7   1     3162.01     3144.57     71.80 o 
   1   7   1     4523.05     4554.54    131.41 o 
   2   7   1     2239.98     2268.41     73.54 o 
   3   7   1     2651.57     2620.19    111.52 o 
   4   7   1     2302.86     2176.64     98.58 o 
   5   7   1     1890.05     1859.00     89.79 o 
  -6   8   1     1344.41     1460.89     74.75 o 
  -5   8   1      842.13      871.29     49.98 o 
  -4   8   1     2302.18     2370.32     99.72 o 
  -3   8   1     3269.18     3504.73    136.04 o 
  -2   8   1     3221.43     3469.22     98.83 o 
  -1   8   1     2731.11     2939.95     84.40 o 
   0   8   1     2965.68     2921.15     87.54 o 
   1   8   1     1683.51     1726.55     58.59 o 
   2   8   1      892.17      885.46     37.31 o 
   3   8   1     1991.29     2045.50     91.73 o 
   4   8   1      870.16      804.40     48.20 o 
   5   8   1     1781.54     1860.09     91.77 o 
  -5   9   1     4131.06     4278.45    171.43 o 
  -4   9   1      999.07     1018.60     52.74 o 
  -3   9   1     2668.45     3052.30     90.98 o 
  -2   9   1      952.22     1021.59     36.62 o 
  -1   9   1     3362.40     3506.15    157.12 o 
   0   9   1     1127.70     1094.28     40.12 o 
   1   9   1    11272.44    11656.22    320.34 o 
   2   9   1       17.95       12.64      9.90 o 
   3   9   1     3811.14     3643.06    132.15 o 
   4   9   1      151.78      154.44     23.71 o 
   5   9   1     1930.78     1894.06     94.13 o 
  -5  10   1     1318.63     1470.25     72.92 o 
  -4  10   1      785.52      771.57     33.91 o 
  -3  10   1     2244.44     2454.36     76.83 o 
  -2  10   1      385.95      400.14     21.61 o 
  -1  10   1     3177.65     3266.01    152.17 o 
   0  10   1     1033.72      981.79     65.95 o 
   1  10   1     1001.12     1032.49     42.07 o 
   2  10   1       85.36       68.49     16.54 o 
   3  10   1     2326.66     2344.69     82.44 o 
   4  10   1      180.58      152.82     25.38 o 
  -4  11   1      363.05      386.42     23.81 o 
  -3  11   1     2136.45     2305.79     74.02 o 
  -2  11   1       13.16       22.82     20.19 o 
  -1  11   1     3234.40     3232.57    154.61 o 
   0  11   1        1.26       -2.19     20.27 o 
   1  11   1     2321.49     2281.39     77.67 o 
   2  11   1       27.13       11.64     12.60 o 
   3  11   1     2158.63     2168.92    147.01 o 
  -4  12   1       23.82       14.51     23.75 o 
  -3  12   1     3275.26     3541.01    167.46 o 
  -2  12   1       53.08       48.28     23.39 o 
  -1  12   1     4279.17     4261.71    198.10 o 
   0  12   1        1.46       -3.08     23.67 o 
   1  12   1     1977.66     2193.02    123.15 o 
   2  12   1       10.05        6.01     12.21 o 
  -3  13   1     2132.64     2221.11    120.47 o 
  -2  13   1      100.15      134.13     31.58 o 
  -1  13   1     2409.02     2458.29    131.99 o 
   0  13   1      108.98       96.48     30.12 o 
   1  13   1     1897.25     2038.53    119.54 o 
  -1 -14   2      143.12      145.53     39.64 o 
   0 -14   2     2046.23     2103.02    121.65 o 
   1 -14   2       36.29       31.09     27.52 o 
   2 -14   2     1347.60     1416.79     88.57 o 
  -2 -13   2     2281.37     2353.57     83.02 o 
  -1 -13   2      113.68      129.88     39.20 o 
   0 -13   2     2978.15     2787.93    145.36 o 
   1 -13   2       40.16       21.85     23.63 o 
   2 -13   2     2332.07     2633.44    133.85 o 
   3 -13   2       68.03       49.17     22.90 o 
   4 -13   2     1477.73     1541.92     90.80 o 
  -3 -12   2      188.16      139.10     18.76 o 
  -2 -12   2     2016.19     2078.61     73.90 o 
  -1 -12   2       12.83       18.73     11.40 o 
   0 -12   2     4272.51     4134.30    194.25 o 
   1 -12   2      219.16      211.28     36.73 o 
   2 -12   2     3048.00     3132.57    148.57 o 
   3 -12   2      505.47      549.75     46.41 o 
   4 -12   2     1346.07     1486.91     54.50 o 
  -4 -11   2     2651.67     2603.12    117.72 o 
  -3 -11   2      338.04      323.32     40.05 o 
  -2 -11   2      928.42      976.09     42.11 o 
  -1 -11   2      120.25      112.72     15.16 o 
   0 -11   2     3390.00     3396.38    103.96 o 
   1 -11   2      174.08      270.46     34.82 o 
   2 -11   2     2012.71     2188.27    108.27 o 
   3 -11   2      983.88      971.49     37.72 o 
   4 -11   2     1341.33     1326.47     64.41 o 
   5 -11   2      217.31      199.03     26.43 o 
  -4 -10   2     2154.36     2051.10     95.38 o 
  -3 -10   2      484.03      459.50     35.67 o 
  -2 -10   2     1224.75     1277.63     58.66 o 
  -1 -10   2     1531.80     1476.81     69.88 o 
   0 -10   2     2609.41     2537.31     79.56 o 
   1 -10   2     1446.73     1477.83     80.02 o 
   2 -10   2     2266.18     2340.40     71.08 o 
   3 -10   2     1685.43     1722.57     56.71 o 
   4 -10   2     1436.05     1446.46     67.94 o 
   5 -10   2      547.27      585.79     38.23 o 
  -5  -9   2       34.83       81.60     18.53 o 
  -4  -9   2     2916.82     2871.80    124.08 o 
  -3  -9   2     1232.48     1175.96     58.70 o 
  -2  -9   2     4178.76     3986.43    163.08 o 
  -1  -9   2     1015.35      977.29     38.13 o 
   0  -9   2     1706.88     1775.36     58.02 o 
   1  -9   2     1215.82     1192.63     34.40 o 
   2  -9   2     2906.17     3191.60     92.02 o 
   3  -9   2     1026.52      974.41     47.43 o 
   4  -9   2     4427.80     4719.32    181.93 o 
   5  -9   2      962.24      989.69     53.67 o 
   6  -9   2      677.60      691.67     44.67 o 
  -5  -8   2      491.11      443.91     34.66 o 
  -4  -8   2     1679.96     1654.25     78.48 o 
  -3  -8   2     1554.60     1482.41     69.20 o 
  -2  -8   2     1636.93     1516.12     53.09 o 
  -1  -8   2     1546.04     1444.05     53.43 o 
   0  -8   2     2344.21     2350.86     54.93 o 
   1  -8   2     3773.53     4004.91     89.44 o 
   2  -8   2     1290.05     1273.36     41.46 o 
   3  -8   2     2773.80     2854.77    112.73 o 
   4  -8   2      409.46      390.97     27.52 o 
   5  -8   2     1539.72     1572.69     73.94 o 
   6  -8   2      557.81      531.67     38.14 o 
  -6  -7   2     1664.88     1766.49     88.49 o 
  -5  -7   2     1279.04     1262.83     66.07 o 
  -4  -7   2     2046.74     1963.34     88.37 o 
  -3  -7   2     5034.11     5214.27    202.68 o 
  -2  -7   2     1839.57     1785.89     58.83 o 
  -1  -7   2      518.28      485.56     31.86 o 
   0  -7   2     3292.04     3326.39     74.64 o 
   1  -7   2     3945.99     4105.11     90.80 o 
   2  -7   2      391.51      383.32     20.86 o 
   3  -7   2     3711.02     3853.42    146.74 o 
   4  -7   2     1294.75     1336.48     61.70 o 
   5  -7   2     1687.51     1669.08     76.69 o 
   6  -7   2      638.26      586.36     40.09 o 
  -6  -6   2     1463.69     1470.50     76.09 o 
  -5  -6   2     1648.74     1631.02     78.40 o 
  -4  -6   2     1067.62     1085.52     55.01 o 
  -3  -6   2     4949.23     4871.62    189.02 o 
  -2  -6   2     1951.07     2027.53     63.85 o 
  -1  -6   2     1796.52     1597.85    100.63 o 
   0  -6   2     4629.48     4857.59    105.99 o 
   1  -6   2     8043.74     8104.85    173.48 o 
   2  -6   2       52.93       36.81      5.78 o 
   3  -6   2     3136.62     3125.20     84.61 o 
   4  -6   2        4.44       -0.20      8.88 o 
   5  -6   2     3918.49     4035.68    159.59 o 
   6  -6   2      935.18      847.09     49.58 o 
   7  -6   2     2087.79     1926.12     92.71 o 
  -6  -5   2      458.61      479.54     36.73 o 
  -5  -5   2     3360.08     3430.10    142.85 o 
  -4  -5   2      484.86      542.01     33.36 o 
  -3  -5   2     3887.10     3958.74    155.01 o 
  -2  -5   2       44.97       52.09      7.66 o 
  -1  -5   2     5388.38     4749.00    374.03 o 
   0  -5   2     1724.91     1840.15     54.27 o 
   1  -5   2     9571.09     9530.81    242.34 o 
   2  -5   2     1268.33     1178.33     75.28 o 
   3  -5   2     3376.12     3277.99     91.41 o 
   4  -5   2        8.51       14.83      8.72 o 
   5  -5   2     5222.04     5360.97    205.07 o 
   6  -5   2      215.30      210.30     26.15 o 
   7  -5   2     1948.78     2011.29     95.22 o 
  -6  -4   2       64.20       58.45     17.07 o 
  -5  -4   2     2904.40     2929.32    123.76 o 
  -4  -4   2     1860.57     1923.72     56.18 o 
  -3  -4   2     4923.78     5098.94    133.41 o 
  -2  -4   2       42.93       47.18      8.19 o 
  -1  -4   2    11043.15    10045.66    882.19 o 
   0  -4   2     7888.05     8029.44    213.84 o 
   1  -4   2     6530.72     6157.65    157.59 o 
   2  -4   2      483.67      530.68     19.80 o 
   3  -4   2     3085.26     2885.65     78.42 o 
   4  -4   2       20.99       12.33      5.35 o 
   5  -4   2     4722.63     4766.83    183.71 o 
   6  -4   2       54.67       40.21     14.71 o 
   7  -4   2     1771.50     1819.59     87.84 o 
  -7  -3   2     2181.30     2469.43    113.30 o 
  -6  -3   2      186.58      179.05     21.12 o 
  -5  -3   2     7075.98     7621.07    201.43 o 
  -4  -3   2      265.47      250.43     13.39 o 
  -3  -3   2    13507.80    14353.81    364.94 o 
  -2  -3   2     1802.56     1992.78     53.83 o 
  -1  -3   2    12544.97    11380.87    683.54 o 
   0  -3   2     7966.95     7775.35    206.15 o 
   1  -3   2    24750.16    18708.78    679.15 o 
   2  -3   2     1784.98     2017.06     55.07 o 
   3  -3   2    12601.24    12737.25    324.57 o 
   4  -3   2      501.86      516.32     26.17 o 
   5  -3   2     2685.39     2755.20     79.37 o 
   6  -3   2      343.57      342.57     29.75 o 
   7  -3   2     3112.06     2569.84    113.87 o 
  -6  -2   2      207.15      197.60     15.79 o 
  -5  -2   2     5189.92     5670.17    152.67 o 
  -4  -2   2      486.32      521.65     20.45 o 
  -3  -2   2     9214.68     9697.97    248.54 o 
  -2  -2   2     2298.27     2517.50     66.94 o 
  -1  -2   2     2038.50     2030.30     77.51 o 
   0  -2   2      873.22      841.41     33.69 o 
   1  -2   2    22885.53    17079.05    621.34 o 
   2  -2   2     1051.67      954.11     28.15 o 
   3  -2   2     7210.30     7145.05    184.98 o 
   4  -2   2      794.19      782.38     27.28 o 
   5  -2   2     2462.85     2514.84     73.46 o 
   6  -2   2     1265.54     1253.25     43.72 o 
   7  -2   2     3565.62     3593.18    149.25 o 
  -7  -1   2     2231.30     2384.14    105.52 o 
  -6  -1   2      243.67      234.21     16.90 o 
  -5  -1   2     3028.46     3406.96     95.81 o 
  -4  -1   2      175.74      175.19     11.28 o 
  -3  -1   2     8457.54     9105.07    233.64 o 
  -2  -1   2     1792.96     1928.94     52.07 o 
  -1  -1   2     5989.79     6013.65    220.07 o 
   0  -1   2     2884.86     2676.41    101.14 o 
   1  -1   2    15223.82    13356.03    485.99 o 
   2  -1   2     4387.42     4202.93    157.69 o 
   3  -1   2    11487.79    11804.67    301.27 o 
   4  -1   2      305.48      280.92     14.42 o 
   5  -1   2     2043.16     2115.30     63.53 o 
   6  -1   2     2647.17     2756.93     82.13 o 
   7  -1   2     1283.33     1278.15     66.60 o 
  -7   0   2     3367.74     3561.16    147.88 o 
  -6   0   2      358.74      357.04     28.98 o 
  -5   0   2     1756.42     1957.54     59.25 o 
  -4   0   2     1277.77     1366.37     41.91 o 
  -3   0   2     5170.16     5385.87    140.37 o 
  -2   0   2      247.44      224.58      8.87 o 
  -1   0   2     6287.00     6609.25    241.15 o 
   0   0   2     8953.59     8237.43    301.71 o 
   1   0   2     9451.24     8878.92    324.49 o 
   2   0   2     5988.05     5933.75    220.64 o 
   3   0   2     7411.98     7509.22    194.18 o 
   4   0   2     1193.18     1050.76     71.91 o 
   5   0   2     2460.00     2481.60     73.00 o 
   6   0   2     2839.17     2803.19     83.41 o 
   7   0   2     1242.19     1227.69     45.64 o 
  -7   1   2     1730.35     2073.15     96.84 o 
  -6   1   2      788.56      780.77     45.97 o 
  -5   1   2     1397.81     1560.59     48.96 o 
  -4   1   2     3243.98     3560.25     96.78 o 
  -3   1   2    15146.79    16601.87    508.67 o 
  -2   1   2     2668.78     2694.17     70.76 o 
  -1   1   2     6978.42     4842.79    172.68 o 
   0   1   2     7630.18     7631.37    278.81 o 
   2   1   2     7893.42     7628.57    282.30 o 
   3   1   2     6252.22     6612.29    211.88 o 
   4   1   2     1878.88     1947.50     57.39 o 
   5   1   2     3532.20     3593.29    100.91 o 
   6   1   2     2184.23     2127.15     66.57 o 
   7   1   2      497.16      528.11     39.73 o 
  -7   2   2      794.09      823.37     52.54 o 
  -6   2   2     1278.60     1407.75     70.13 o 
  -5   2   2     2667.17     2859.19    117.15 o 
  -4   2   2     5310.28     5963.05    156.59 o 
  -3   2   2     4192.89     4403.68    115.27 o 
  -2   2   2     5414.59     5631.41    144.64 o 
  -1   2   2     2618.42     2664.49     99.27 o 
   0   2   2      748.38      725.47     18.30 o 
   1   2   2     7183.92     6862.10    563.64 o 
   2   2   2    19482.27    19265.30    701.64 o 
   3   2   2      412.20      354.23     14.88 o 
   4   2   2    10105.33    10444.88    270.04 o 
   5   2   2      706.01      702.21     27.88 o 
   6   2   2     1366.88     1382.73     70.25 o 
   7   2   2      130.25      145.65     25.21 o 
  -7   3   2      729.54      720.13     48.12 o 
  -6   3   2     1771.28     1988.31     91.21 o 
  -5   3   2     2536.33     2830.69    117.19 o 
  -4   3   2     4060.22     4434.11    169.00 o 
  -3   3   2     3677.01     4126.56    154.40 o 
  -2   3   2     8782.87     8672.79    309.62 o 
  -1   3   2      543.24      486.92     12.88 o 
   0   3   2     2651.37     2741.38     61.08 o 
   1   3   2     3382.29     3385.88    129.31 o 
   2   3   2    11787.91    11959.60    440.22 o 
   3   3   2      402.31      423.08     16.94 o 
   4   3   2     4822.33     4928.24    132.42 o 
   5   3   2      213.25      220.15     22.25 o 
   6   3   2     2139.99     2024.95     94.86 o 
  -7   4   2      285.28      250.92     28.98 o 
  -6   4   2     2766.39     2963.53    126.55 o 
  -5   4   2     1516.90     1619.91     75.03 o 
  -4   4   2     2353.73     2405.63     98.62 o 
  -2   4   2     5543.75     5685.38    206.29 o 
  -1   4   2      248.69      239.21     13.10 o 
   0   4   2     9366.28     9368.42    200.20 o 
   1   4   2     2048.04     2107.95     49.37 o 
   2   4   2    11872.99    10961.84   1179.16 o 
   3   4   2        4.49        7.76      5.47 o 
   4   4   2     6754.43     6578.93    254.20 o 
   5   4   2       81.68      101.67     18.28 o 
   6   4   2     2623.89     2455.85    112.16 o 
  -6   5   2     2305.74     2414.75    107.95 o 
  -5   5   2      488.83      508.57     35.15 o 
  -4   5   2     3793.04     4047.67    156.79 o 
  -3   5   2        1.76        3.49      7.58 o 
  -2   5   2    14158.10    14785.18    523.65 o 
  -1   5   2      136.20      123.40      9.45 o 
   0   5   2     8211.07     8081.57    174.17 o 
   1   5   2      243.65      265.62     17.37 o 
   2   5   2     5000.24     4723.52    169.00 o 
   3   5   2        1.92        3.53      8.27 o 
   4   5   2     5491.86     5408.68    213.63 o 
   5   5   2       42.10       45.64     15.85 o 
   6   5   2     2574.38     2648.36    120.96 o 
  -6   6   2     1874.91     2042.79     95.06 o 
  -5   6   2       75.62       62.30     15.97 o 
  -4   6   2     2036.81     2091.23     88.86 o 
  -3   6   2      397.70      433.98     26.39 o 
  -2   6   2    11967.23    12445.66    326.70 o 
  -1   6   2      115.71      123.07      6.86 o 
   0   6   2     4663.77     4603.87    102.42 o 
   1   6   2       44.63       44.32      8.73 o 
   2   6   2     7071.46     7282.72    203.17 o 
   3   6   2      252.89      245.93     23.11 o 
   4   6   2     3399.01     3296.46    138.72 o 
   5   6   2      404.78      384.41     32.43 o 
   6   6   2     2242.47     2129.82    103.00 o 
  -6   7   2     1730.13     1860.46     89.06 o 
  -5   7   2      128.38      123.72     20.07 o 
  -4   7   2     9117.44     9659.85    353.72 o 
  -3   7   2       38.59       30.40     10.66 o 
  -2   7   2    11832.07    12615.38    331.48 o 
  -1   7   2      248.42      244.35     13.61 o 
   0   7   2     3816.65     3827.44     87.10 o 
   1   7   2      358.90      351.43     24.00 o 
   2   7   2     7424.48     7418.12    208.99 o 
   3   7   2      642.32      654.34     39.69 o 
   4   7   2     4359.48     4192.35    172.97 o 
   5   7   2      847.22      790.50     50.27 o 
  -6   8   2     1941.98     1989.00     94.08 o 
  -5   8   2      370.46      350.80     30.24 o 
  -4   8   2     2228.38     2311.22     97.81 o 
  -3   8   2      169.92      175.28     13.74 o 
  -2   8   2     4654.51     4862.57    134.94 o 
  -1   8   2      526.20      549.43     22.68 o 
   0   8   2     4382.69     4366.47    125.96 o 
   1   8   2     1439.30     1410.56     50.44 o 
   2   8   2     2232.86     2268.65     75.35 o 
   3   8   2     2142.62     1985.19     90.84 o 
   4   8   2     1240.93     1225.70     65.63 o 
   5   8   2      647.55      679.71     46.70 o 
  -5   9   2      784.68      803.67     48.04 o 
  -4   9   2     2258.46     2396.83    101.83 o 
  -3   9   2     1265.49     1327.41     46.51 o 
  -2   9   2     2158.82     2300.11    102.25 o 
  -1   9   2     1788.31     1756.44     91.57 o 
   0   9   2     3119.81     3058.39     93.01 o 
   1   9   2     2888.30     3050.27     95.57 o 
   2   9   2     2412.10     2420.62    103.63 o 
   3   9   2     1923.56     1986.00     92.30 o 
   4   9   2      801.31      812.59     51.40 o 
  -5  10   2      295.03      327.78     30.16 o 
  -4  10   2     1447.76     1522.97     55.68 o 
  -3  10   2     1460.48     1499.15     52.43 o 
  -2  10   2     1474.61     1568.76     85.61 o 
  -1  10   2     2023.41     2078.50    107.18 o 
   0  10   2     4047.73     4000.65    184.72 o 
   1  10   2      987.71     1001.21     72.22 o 
   2  10   2     1120.33     1209.62    122.80 o 
   3  10   2     1823.67     1870.43     91.45 o 
   4  10   2      382.53      402.32     35.23 o 
  -4  11   2      926.75      935.52     39.97 o 
  -3  11   2     1654.51     1635.72     90.92 o 
  -2  11   2      885.93      913.28     62.06 o 
  -1  11   2     4558.65     4266.41    195.34 o 
   0  11   2     1367.05     1376.94     85.45 o 
   1  11   2      737.67      681.29     58.09 o 
   2  11   2      843.34      850.05     40.70 o 
   3  11   2     1868.24     1873.43     71.66 o 
  -3  12   2     2367.82     2481.51    128.46 o 
  -2  12   2      267.84      237.50     38.35 o 
  -1  12   2     2958.80     2972.89    149.50 o 
   0  12   2      107.13       45.40     26.51 o 
   1  12   2     1845.04     1962.89    114.64 o 
   2  12   2      281.60      283.52     24.77 o 
  -2  13   2      120.55       63.48     29.83 o 
  -1  13   2     1654.27     1801.31    107.02 o 
   0  13   2        1.67      -16.78     24.65 o 
  -1 -14   3      929.70      985.64     76.94 o 
   0 -14   3     1079.03     1125.86     80.42 o 
   1 -14   3      722.60      754.87     61.82 o 
   2 -14   3     1474.05     1591.82     96.03 o 
   3 -14   3      867.80      917.34     67.57 o 
  -2 -13   3      938.64     1049.52     70.57 o 
  -1 -13   3      849.10      919.37     41.79 o 
   0 -13   3     1950.21     2049.35    115.85 o 
   1 -13   3      382.10      390.04     42.40 o 
   2 -13   3     1435.73     1509.53     88.04 o 
   3 -13   3      132.36      169.12     32.43 o 
   4 -13   3     1585.33     1672.93     94.29 o 
  -3 -12   3      418.48      355.56     29.04 o 
  -2 -12   3     2237.54     2249.60     95.02 o 
  -1 -12   3      447.11      472.53     34.70 o 
   0 -12   3     2860.31     2785.66    140.82 o 
   1 -12   3      226.95      232.84     36.12 o 
   2 -12   3     3572.99     3744.06    170.94 o 
   3 -12   3       16.99       18.36     17.51 o 
   4 -12   3     1665.09     1747.76     60.81 o 
  -4 -11   3     2133.71     2036.71     96.35 o 
  -3 -11   3      363.58      348.26     23.86 o 
  -2 -11   3     2108.49     1960.92     68.99 o 
  -1 -11   3     2179.31     2284.66     76.58 o 
   0 -11   3     3017.71     3052.35     94.71 o 
   1 -11   3      521.74      482.02     42.24 o 
   2 -11   3     2272.06     2407.78    115.41 o 
   3 -11   3       40.45       28.30     10.99 o 
   4 -11   3     1572.72     1610.14     74.26 o 
   5 -11   3      246.33      197.17     22.70 o 
  -5 -10   3       30.36       13.90     15.81 o 
  -4 -10   3     3665.27     3382.15    143.74 o 
  -3 -10   3       43.05      104.46     31.05 o 
  -2 -10   3     5076.21     4535.68    419.08 o 
  -1 -10   3      352.37      355.94     21.02 o 
   0 -10   3     4725.61     4817.43    139.39 o 
   1 -10   3       29.55       32.36      7.71 o 
   2 -10   3     3182.51     3394.78     98.15 o 
   3 -10   3        4.45       -3.24      8.59 o 
   4 -10   3     4054.86     4081.68    160.20 o 
   5 -10   3      160.85      169.20     22.29 o 
  -5  -9   3       27.66       26.15     16.38 o 
  -4  -9   3     3331.97     3108.81    132.03 o 
  -3  -9   3        3.77       -1.42      9.32 o 
  -2  -9   3    10877.16    10316.95    466.01 o 
  -1  -9   3        2.71       -0.21      6.82 o 
   0  -9   3     5041.87     5219.80    148.04 o 
   1  -9   3       27.01       27.97      4.21 o 
   2  -9   3     4069.85     4269.04    119.38 o 
   3  -9   3      815.24      811.17     41.10 o 
   4  -9   3     4665.04     4451.98    172.20 o 
   5  -9   3      162.31      180.91     23.51 o 
   6  -9   3     1671.16     1630.33     79.61 o 
  -5  -8   3       26.59       25.34     14.47 o 
  -4  -8   3     2256.28     2332.91    102.52 o 
  -3  -8   3      353.94      355.99     26.11 o 
  -2  -8   3     3821.07     3654.18    109.29 o 
  -1  -8   3     1999.49     1859.09     74.08 o 
   0  -8   3     7178.88     7277.81    158.00 o 
   1  -8   3      393.09      387.88     13.32 o 
   2  -8   3     3467.35     3370.32     91.71 o 
   3  -8   3       26.09       17.31      9.00 o 
   4  -8   3     2087.87     2105.05     89.22 o 
   5  -8   3     1187.82     1081.87     55.70 o 
   6  -8   3     2006.93     1934.35     89.87 o 
  -6  -7   3     3097.72     2997.78    133.04 o 
  -5  -7   3      346.64      346.67     28.98 o 
  -4  -7   3     2573.12     2482.12    106.93 o 
  -3  -7   3     1623.54     1608.20     71.83 o 
  -2  -7   3     4215.84     4212.45    130.12 o 
  -1  -7   3     5131.23     4633.38    377.74 o 
   0  -7   3    10430.53    10626.49    227.12 o 
   1  -7   3     5237.90     5477.88    119.52 o 
   2  -7   3     3808.40     3623.14    140.66 o 
   3  -7   3     3048.40     2996.09     82.67 o 
   4  -7   3     1878.26     1779.59     77.10 o 
   5  -7   3     1253.75     1205.02     59.51 o 
   6  -7   3     2407.43     2190.22     98.50 o 
  -6  -6   3     2779.73     2825.50    125.74 o 
  -5  -6   3      735.13      732.61     44.02 o 
  -4  -6   3     1121.79     1211.91     59.59 o 
  -3  -6   3     3544.08     3558.12    141.23 o 
  -2  -6   3     1922.58     1829.08    124.53 o 
  -1  -6   3     3389.53     3020.30    315.86 o 
   0  -6   3    11444.58    11570.90    245.93 o 
   1  -6   3     3570.52     3749.33     82.77 o 
   2  -6   3     3178.82     2846.35    162.57 o 
   3  -6   3     1341.48     1266.11     38.73 o 
   4  -6   3     1284.67     1305.96     59.51 o 
   5  -6   3     1504.75     1524.65     70.53 o 
   6  -6   3     2365.91     2229.26     99.35 o 
   7  -6   3     1434.64     1504.87     77.34 o 
  -6  -5   3     2099.53     2258.12    103.94 o 
  -5  -5   3     1668.04     1677.68     79.17 o 
  -4  -5   3     4048.23     4074.27    162.27 o 
  -3  -5   3     1562.69     1611.88     80.40 o 
  -2  -5   3     7758.91     8053.53    332.09 o 
  -1  -5   3     3004.41     2740.27    139.83 o 
   0  -5   3      950.22      901.54     29.32 o 
   1  -5   3    10835.11    10411.31    264.70 o 
   2  -5   3     3361.96     3037.61    120.35 o 
   3  -5   3     1587.43     1474.99     43.62 o 
   4  -5   3     1620.71     1687.57     50.50 o 
   5  -5   3     2730.07     2698.22    111.39 o 
   6  -5   3      439.98      421.90     32.19 o 
   7  -5   3     2044.00     1904.44     91.37 o 
  -6  -4   3      831.07      828.52     49.74 o 
  -5  -4   3     5026.74     5251.40    207.38 o 
  -4  -4   3     3792.56     3920.45    106.03 o 
  -3  -4   3     3074.02     3333.96    126.05 o 
  -2  -4   3      402.88      447.48     74.44 o 
  -1  -4   3     5651.43     5341.23    145.43 o 
   0  -4   3      100.48       88.33      6.33 o 
   1  -4   3    13518.57    12444.69    454.45 o 
   2  -4   3     5103.88     4966.48    129.92 o 
   3  -4   3     6637.34     6344.79    165.46 o 
   4  -4   3      417.96      424.79     18.07 o 
   5  -4   3     3036.74     3004.14     85.55 o 
   6  -4   3      529.74      501.76     34.74 o 
   7  -4   3     2500.61     2467.65    110.58 o 
  -7  -3   3     1745.73     1907.68     92.14 o 
  -6  -3   3      829.06      860.79     49.25 o 
  -5  -3   3     5311.57     5736.28    154.06 o 
  -4  -3   3     3345.64     3543.38     96.56 o 
  -3  -3   3     7462.27     8036.39    206.76 o 
  -2  -3   3       32.97       21.57      3.79 o 
  -1  -3   3     3482.69     3429.60     93.83 o 
   0  -3   3      106.18       94.19     10.76 o 
   1  -3   3    19587.62    15318.68    558.19 o 
   2  -3   3      556.91      488.91     25.05 o 
   3  -3   3    10130.35    10004.26    256.87 o 
   4  -3   3      216.43      224.35     17.25 o 
   5  -3   3     2977.45     2914.45     83.45 o 
   6  -3   3        0.73      -12.89     11.23 o 
   7  -3   3     3356.31     3122.39    133.36 o 
  -6  -2   3      447.09      448.31     22.86 o 
  -5  -2   3     2972.34     3324.22     93.65 o 
  -4  -2   3     1145.02     1264.56     39.26 o 
  -3  -2   3     5972.19     6052.77    157.21 o 
  -2  -2   3      483.91      569.70     24.77 o 
  -1  -2   3     6818.21     7181.46    183.52 o 
   0  -2   3        5.10        4.33      5.01 o 
   1  -2   3     7893.23     7317.29    271.19 o 
   2  -2   3     1634.37     1663.29     67.66 o 
   3  -2   3     7077.55     6503.38    169.45 o 
   4  -2   3        5.85        1.36      4.93 o 
   5  -2   3     3251.42     3231.84     91.60 o 
   6  -2   3       15.96       17.78      9.64 o 
   7  -2   3     2642.52     2661.17    116.54 o 
  -7  -1   3     2607.02     2678.76    115.89 o 
  -6  -1   3        6.71       -0.59      8.79 o 
  -5  -1   3     3853.30     4273.59    117.36 o 
  -4  -1   3       14.83       11.77      5.37 o 
  -3  -1   3     6559.39     6737.85    174.13 o 
  -2  -1   3      159.07      164.03     12.10 o 
  -1  -1   3     6661.41     6346.23    236.37 o 
   0  -1   3     1355.86     1405.27     39.18 o 
   1  -1   3     3612.21     3528.24    133.85 o 
   2  -1   3      579.69      635.20     30.36 o 
   3  -1   3     7429.09     7005.97    181.96 o 
   4  -1   3        4.05        4.67      5.05 o 
   5  -1   3     2826.56     2856.14     82.35 o 
   6  -1   3       33.10       27.83      9.71 o 
   7  -1   3     1354.26     1312.04     67.66 o 
  -7   0   3     4119.37     4183.84    169.97 o 
  -6   0   3        0.31      -17.03     12.49 o 
  -5   0   3     3643.30     4042.85    111.24 o 
  -4   0   3      106.97      101.39      9.79 o 
  -3   0   3    14923.11    15815.29    400.61 o 
  -2   0   3      129.66      127.18      7.42 o 
  -1   0   3    47609.52    40236.77   1011.97 o 
   0   0   3      479.89      497.44     39.34 o 
   1   0   3     4332.38     4258.79    160.20 o 
   3   0   3    11392.17    10650.48    393.77 o 
   4   0   3       43.96       38.69     11.94 o 
   5   0   3    10491.05    10231.34    267.21 o 
   6   0   3      576.76      556.59     25.94 o 
   7   0   3     2366.12     2378.19     75.57 o 
  -7   1   3     2952.27     3178.29    136.12 o 
  -6   1   3      161.79       93.60     19.30 o 
  -5   1   3     3230.53     3573.97    141.31 o 
  -4   1   3      887.21     1000.65     31.98 o 
  -3   1   3     6746.04     7026.90    181.07 o 
  -2   1   3     1300.56     1497.71    107.34 o 
  -1   1   3      914.89      831.45     43.39 o 
   0   1   3     2012.46     1866.40     50.40 o 
   1   1   3     4783.61     4683.37    175.68 o 
   2   1   3     4756.19     4664.72    177.10 o 
   3   1   3     6618.87     6177.09    233.77 o 
   4   1   3      817.65      786.96     28.18 o 
   5   1   3     1104.25     1085.67     37.69 o 
   6   1   3      808.64      779.78     34.17 o 
   7   1   3     1362.31     1214.75     66.68 o 
  -7   2   3     1605.65     1728.31     85.82 o 
  -6   2   3      233.48      233.33     25.05 o 
  -5   2   3     3530.81     3823.75    150.92 o 
  -4   2   3     1816.21     1985.54     56.49 o 
  -3   2   3     8336.46     8872.59    281.71 o 
  -2   2   3     3022.40     3085.24     80.92 o 
  -1   2   3     2096.18     2161.25     48.03 o 
   0   2   3     1204.73     1192.55     29.07 o 
   1   2   3    12017.76    11603.87    896.74 o 
   2   2   3     5801.82     5793.61    218.33 o 
   3   2   3     4467.48     4305.69    167.58 o 
   4   2   3     2841.65     2807.84     79.40 o 
   5   2   3     4228.90     4068.78    113.24 o 
   6   2   3      914.89      889.77     52.01 o 
  -7   3   3     1461.03     1525.54     78.60 o 
  -6   3   3      741.79      790.70     47.83 o 
  -5   3   3     2921.83     3406.39    137.38 o 
  -4   3   3     1688.22     1704.76     73.37 o 
  -3   3   3     4153.58     4343.63    162.10 o 
  -2   3   3     3053.67     3033.05    113.54 o 
  -1   3   3     4788.88     4899.92    105.55 o 
   0   3   3     2760.80     2788.24     63.01 o 
   1   3   3    15407.53    14921.82    316.13 o 
   2   3   3     3104.11     2983.11    118.29 o 
   3   3   3     2515.28     2375.96     99.15 o 
   4   3   3     2379.63     2309.72     70.03 o 
   5   3   3      580.17      561.06     37.21 o 
   6   3   3     1302.91     1250.55     67.13 o 
  -7   4   3      865.27      914.50     56.47 o 
  -6   4   3      754.81      838.37     50.91 o 
  -5   4   3     1213.92     1297.28     63.48 o 
  -4   4   3     2731.60     2806.61    112.73 o 
  -3   4   3     2442.02     2599.07    101.87 o 
  -2   4   3     4183.99     4408.61    162.15 o 
  -1   4   3     1685.61     1694.56     39.26 o 
   0   4   3     2434.00     2359.31     54.75 o 
   1   4   3     4301.73     4544.89    101.10 o 
   2   4   3     3930.40     3891.64    112.24 o 
   3   4   3     1362.66     1386.46     64.37 o 
   4   4   3     4717.30     4528.44    181.16 o 
   5   4   3     1054.34      987.67     55.25 o 
   6   4   3     1997.22     1858.43     90.72 o 
  -6   5   3     1387.85     1477.51     74.34 o 
  -5   5   3      979.85     1006.23     53.35 o 
  -4   5   3     1261.00     1275.64     59.43 o 
  -3   5   3     2926.66     3064.10    118.93 o 
  -2   5   3     5245.01     5539.04    149.35 o 
  -1   5   3     5554.69     6068.19    131.39 o 
   0   5   3     4393.32     4361.88     97.44 o 
   1   5   3     2896.75     3100.34     74.86 o 
   2   5   3     1943.18     1812.79     59.34 o 
   3   5   3      243.06      227.69     21.97 o 
   4   5   3     4040.86     4122.14    167.98 o 
   5   5   3      643.43      612.42     42.20 o 
   6   5   3     2545.67     2690.88    123.31 o 
  -6   6   3     1367.59     1436.57     73.37 o 
  -5   6   3     1142.99     1274.62     63.97 o 
  -4   6   3     1465.41     1621.62     72.40 o 
  -3   6   3      378.08      401.27     25.21 o 
  -2   6   3    10990.81    11753.58    309.67 o 
  -1   6   3      808.40      811.10     18.63 o 
   0   6   3     3254.66     3223.95     74.48 o 
   1   6   3      323.71      333.21     26.59 o 
   2   6   3     4996.78     5129.12    199.03 o 
   3   6   3      284.74      274.07     24.85 o 
   4   6   3     6236.58     5835.69    231.67 o 
   5   6   3       28.94       16.42     15.00 o 
  -6   7   3     1225.60     1369.36     71.51 o 
  -5   7   3      290.82      314.16     28.09 o 
  -4   7   3     1220.50     1370.74     64.41 o 
  -3   7   3      502.14      548.51     24.15 o 
  -2   7   3     5995.04     6428.64    174.42 o 
  -1   7   3      199.80      210.68     13.78 o 
   0   7   3     2788.94     2829.92     67.21 o 
   1   7   3      227.95      232.99     27.24 o 
   2   7   3     5933.28     6426.85    183.46 o 
   3   7   3       58.54       57.44     14.35 o 
   4   7   3     2467.88     2441.18    110.18 o 
   5   7   3        1.97       -9.08     15.57 o 
  -6   8   3     1192.65     1258.98     68.30 o 
  -5   8   3       93.24      124.00     22.46 o 
  -4   8   3     1147.90     1223.59     59.55 o 
  -3   8   3        3.40       -1.55      7.08 o 
  -2   8   3     3946.32     4119.46    116.81 o 
  -1   8   3        3.47        2.72      7.07 o 
   0   8   3     4839.34     4614.73    141.23 o 
   1   8   3       34.02       24.66     14.78 o 
   2   8   3     3148.63     3323.29    103.87 o 
   3   8   3       53.95       29.43     13.74 o 
   4   8   3     2090.48     2000.75     95.87 o 
   5   8   3       61.27       54.56     20.96 o 
  -5   9   3       61.45       39.77     17.88 o 
  -4   9   3     2304.34     2440.99     78.01 o 
  -3   9   3      149.18      167.11     16.72 o 
  -2   9   3     2161.16     2262.98     70.19 o 
  -1   9   3       14.26        5.43     15.16 o 
   0   9   3     5189.29     5230.24    228.54 o 
   1   9   3       26.20       15.15      9.79 o 
   2   9   3     3732.55     3991.98    332.32 o 
   3   9   3       12.82        4.05     14.84 o 
   4   9   3      890.51      934.12     56.99 o 
  -5  10   3        5.12       -0.61     12.16 o 
  -4  10   3     2983.16     3224.21     99.67 o 
  -3  10   3       56.00       48.78     11.73 o 
  -2  10   3     2571.98     2559.30    125.42 o 
  -1  10   3      356.93      329.93     37.70 o 
   0  10   3     3601.76     3509.39    166.32 o 
   1  10   3      530.79      509.18     60.44 o 
   2  10   3     3224.58     3480.02    315.84 o 
   3  10   3      408.91      376.54     33.00 o 
  -4  11   3     2525.50     2679.14     86.73 o 
  -3  11   3       66.31       62.39     26.06 o 
  -2  11   3     1025.33     1090.35     71.22 o 
  -1  11   3     1397.41     1278.19     79.86 o 
   0  11   3     1932.50     1965.85    109.89 o 
   1  11   3      113.76      112.65     31.29 o 
   2  11   3     1891.82     1924.85    102.48 o 
   3  11   3      994.70     1048.23     62.26 o 
  -3  12   3      227.09      226.15     38.02 o 
  -2  12   3     2065.55     2005.66    111.92 o 
  -1  12   3     1228.06     1141.06     76.98 o 
   0  12   3      606.71      544.24     54.64 o 
   1  12   3      429.63      455.51     49.58 o 
  -1 -14   4     2655.73     2830.41    150.88 o 
   0 -14   4      431.28      411.24     49.49 o 
   1 -14   4     1564.99     1615.49     97.04 o 
   2 -14   4      414.02      424.58     44.23 o 
   3 -14   4     1602.86     1780.07    100.89 o 
  -3 -13   4     1029.95     1020.70     47.17 o 
  -2 -13   4     1162.53     1136.69     48.92 o 
  -1 -13   4     1549.64     1561.28     59.21 o 
   0 -13   4      439.14      403.82     45.36 o 
   1 -13   4     1831.95     2044.33    110.75 o 
   2 -13   4      713.16      821.51     58.41 o 
   3 -13   4      934.23     1023.38     66.44 o 
   4 -13   4      877.76      867.15     60.36 o 
  -3 -12   4     1280.52     1287.18     52.92 o 
  -2 -12   4      515.36      505.77     41.59 o 
  -1 -12   4     2868.92     2828.62     91.92 o 
   0 -12   4     1712.69     1705.93     59.93 o 
   1 -12   4     1344.24     1412.33     82.29 o 
   2 -12   4     3177.55     3199.74    148.57 o 
   3 -12   4      912.71      959.86     61.33 o 
   4 -12   4      733.81      802.97     35.15 o 
   5 -12   4      716.77      810.20     48.97 o 
  -4 -11   4     1349.02     1201.90     65.02 o 
  -3 -11   4     1675.83     1564.50     59.24 o 
  -2 -11   4     2114.32     1968.43     69.03 o 
  -1 -11   4     1981.71     1970.34     67.68 o 
   0 -11   4     1530.20     1529.77     53.83 o 
   1 -11   4     1362.47     1484.12     81.60 o 
   2 -11   4     3705.88     3903.00    171.67 o 
   3 -11   4     1076.76     1156.73     60.85 o 
   4 -11   4     2013.72     1980.95     61.37 o 
   5 -11   4      318.83      328.59     29.19 o 
  -5 -10   4      855.01      840.08     52.98 o 
  -4 -10   4     1168.27     1120.26     60.12 o 
  -3 -10   4     1608.02     1512.17     72.11 o 
  -2 -10   4      990.59      980.96     54.18 o 
  -1 -10   4       20.93       65.67     25.70 o 
   0 -10   4     4403.72     4324.10    126.21 o 
   1 -10   4      777.12      926.63     34.86 o 
   2 -10   4     3737.13     3784.36    107.70 o 
   3 -10   4      200.33      220.23     19.98 o 
   4 -10   4     1717.44     1705.93     76.37 o 
   5 -10   4        8.72        9.16     13.62 o 
  -5  -9   4      808.89      814.78     50.43 o 
  -4  -9   4     1863.24     1755.14     82.49 o 
  -3  -9   4     1098.25     1078.59     54.60 o 
  -2  -9   4     7805.03     7529.63    211.32 o 
  -1  -9   4       12.13        9.62      6.90 o 
   0  -9   4     7382.86     7082.40    196.22 o 
   1  -9   4      854.95      882.77     32.03 o 
   2  -9   4     3234.12     3231.82     75.18 o 
   3  -9   4       48.29       66.36     12.85 o 
   4  -9   4     7470.62     7339.91    272.40 o 
   5  -9   4        2.13        7.26     10.74 o 
   6  -9   4     1876.77     1833.17     86.75 o 
  -5  -8   4      770.24      780.49     48.32 o 
  -4  -8   4     1330.18     1383.91     67.49 o 
  -3  -8   4      302.19      324.86     24.48 o 
  -2  -8   4     5900.99     5850.85    212.55 o 
  -1  -8   4       17.23       21.47      7.13 o 
   0  -8   4     6421.31     6322.96    138.23 o 
   1  -8   4     1307.35     1381.53     38.63 o 
   2  -8   4     2583.12     2458.26     69.34 o 
   3  -8   4        5.36       16.81      6.89 o 
   4  -8   4     2555.39     2342.84     97.29 o 
   5  -8   4       19.05       16.50     11.96 o 
   6  -8   4     1697.10     1601.19     78.24 o 
  -6  -7   4     2844.93     2993.16    133.28 o 
  -5  -7   4       24.92       13.34     12.77 o 
  -4  -7   4     3169.61     3024.05    126.19 o 
  -3  -7   4        2.09        7.05      8.67 o 
  -2  -7   4     4696.21     4776.32    170.19 o 
  -1  -7   4      125.49      125.39     10.91 o 
   0  -7   4     8568.13     8298.13    179.61 o 
   1  -7   4     1159.62     1271.25     41.93 o 
   2  -7   4     3382.10     3082.99     84.50 o 
   3  -7   4      916.46      889.04     30.40 o 
   4  -7   4     2966.41     2793.36    112.41 o 
   5  -7   4       53.87       47.79     13.50 o 
   6  -7   4     2476.45     2275.30    101.22 o 
  -6  -6   4     4356.60     4579.67    189.43 o 
  -5  -6   4       10.16        1.99     11.84 o 
  -4  -6   4     4324.36     4368.52    173.45 o 
  -3  -6   4      189.33      205.64     18.28 o 
  -2  -6   4     9257.60     9778.52    273.28 o 
  -1  -6   4        1.69        0.47      4.64 o 
   0  -6   4    10394.41    10204.71    273.37 o 
   1  -6   4      656.87      548.62     27.65 o 
   2  -6   4     6373.30     5684.07    149.14 o 
   3  -6   4      300.93      277.28     32.27 o 
   4  -6   4     3683.91     3497.38     96.58 o 
   5  -6   4      200.69      184.03     20.31 o 
   6  -6   4     2118.39     1987.37     90.44 o 
  -6  -5   4     3041.23     3147.24    136.12 o 
  -5  -5   4      419.73      456.20     31.74 o 
  -4  -5   4     5568.22     5645.54    218.13 o 
  -3  -5   4      327.52      393.73     32.27 o 
  -2  -5   4    10034.27     9886.81    252.60 o 
  -1  -5   4      672.05      645.90     17.85 o 
   0  -5   4     2148.88     1949.93     56.97 o 
   1  -5   4     9836.43     9804.85    360.77 o 
   2  -5   4    10180.78     9218.98    237.18 o 
   3  -5   4      725.45      647.78     23.86 o 
   4  -5   4     2813.55     2904.60     81.68 o 
   5  -5   4      678.51      659.69     38.31 o 
   6  -5   4     1725.22     1599.97     76.01 o 
   7  -5   4     1168.69     1081.51     61.09 o 
  -6  -4   4     2309.03     2519.94    111.92 o 
  -5  -4   4     2144.48     2195.16     96.11 o 
  -4  -4   4     5156.14     5416.18    174.00 o 
  -3  -4   4      365.03      361.91     14.61 o 
  -2  -4   4     4404.30     4829.46    173.98 o 
  -1  -4   4     3297.68     3377.86    100.26 o 
   0  -4   4     3587.13     3795.46    150.63 o 
   1  -4   4    13747.82    12962.02    474.64 o 
   2  -4   4    12637.14    10670.54    394.38 o 
   3  -4   4      798.92      674.79     50.47 o 
   4  -4   4     1366.07     1305.44     41.38 o 
   5  -4   4     2091.67     1944.37     59.26 o 
   6  -4   4      875.69      775.26     45.32 o 
   7  -4   4     1213.30     1154.19     63.16 o 
  -6  -3   4     1215.02     1374.95     68.71 o 
  -5  -3   4     2249.84     2364.75     69.38 o 
  -4  -3   4     5093.23     5267.84    139.54 o 
  -3  -3   4     5614.07     6223.36    220.78 o 
  -2  -3   4     2692.96     2909.45    107.02 o 
  -1  -3   4     6881.73     6685.17    189.02 o 
   0  -3   4       92.73      100.57      8.67 o 
   2  -3   4     3209.04     2997.26    117.47 o 
   3  -3   4     5932.17     5959.55    156.29 o 
   4  -3   4      797.79      736.71     26.76 o 
   5  -3   4     1711.72     1588.77     58.39 o 
   6  -3   4     1124.57     1073.51     39.28 o 
   7  -3   4     1274.32     1265.91     66.44 o 
  -6  -2   4     3705.34     3986.77    112.75 o 
  -5  -2   4     1923.09     2098.32     62.45 o 
  -4  -2   4     4857.88     5008.18    133.04 o 
  -3  -2   4     3830.40     4194.34    157.75 o 
  -2  -2   4     5599.62     5990.64    246.81 o 
  -1  -2   4     1765.91     1726.04     66.56 o 
   0  -2   4    32936.97    27855.30   1100.36 o 
   1  -2   4     3112.05     2967.14    115.65 o 
   2  -2   4     5015.73     4931.73    186.75 o 
   3  -2   4     4303.95     4099.93    158.33 o 
   4  -2   4     1037.09      980.09     33.01 o 
   5  -2   4     1540.32     1445.01     73.03 o 
   6  -2   4     1465.33     1422.06     48.61 o 
   7  -2   4     1318.51     1231.78     64.78 o 
  -7  -1   4      861.43      833.22     50.35 o 
  -6  -1   4     1000.07     1006.56     52.66 o 
  -5  -1   4     2727.26     2962.93     84.09 o 
  -4  -1   4      845.15      855.25     28.68 o 
  -3  -1   4     5723.21     6275.57    162.52 o 
  -2  -1   4     1786.16     1990.11     53.98 o 
  -1  -1   4    10977.77    10781.99    273.50 o 
   0  -1   4     2933.05     2992.29    136.22 o 
   1  -1   4     1076.19     1141.02     49.21 o 
   2  -1   4      581.36      677.52     33.16 o 
   3  -1   4     8567.51     8189.27    306.13 o 
   4  -1   4     1559.60     1482.55     45.92 o 
   5  -1   4     5376.89     5118.64    139.48 o 
   6  -1   4      135.45      117.69     13.94 o 
   7  -1   4     1689.45     1611.35     55.73 o 
  -7   0   4     2757.82     2919.51    125.74 o 
  -6   0   4     1246.59     1354.28     66.28 o 
  -5   0   4     2367.87     2452.71    217.94 o 
  -4   0   4      140.95      149.23      9.82 o 
  -3   0   4     6339.72     6695.20    173.10 o 
  -2   0   4     2475.81     2487.88     66.44 o 
  -1   0   4    37419.53    32203.39    809.87 o 
   0   0   4     6689.77     6545.20    255.60 o 
   1   0   4     3586.41     3646.28    139.53 o 
   2   0   4      199.67      237.22     17.19 o 
   3   0   4     8845.67     8711.42    325.67 o 
   4   0   4      331.30      305.75     15.30 o 
   5   0   4     4667.06     4471.10    123.38 o 
   6   0   4       94.78       80.83     14.71 o 
   7   0   4     1933.94     1838.00     61.76 o 
  -7   1   4     1656.33     1748.74     85.53 o 
  -6   1   4     1164.83     1144.95     59.35 o 
  -5   1   4     3194.87     3263.50    130.49 o 
  -4   1   4       15.07       21.88      7.95 o 
  -3   1   4     4883.45     4998.05    185.17 o 
  -2   1   4     1600.65     1643.50     47.61 o 
  -1   1   4     2883.41     3031.50    122.91 o 
   0   1   4       52.83       39.38      5.62 o 
   1   1   4     5305.66     5414.19    203.53 o 
   2   1   4        0.43       -1.74      6.12 o 
   3   1   4     5292.84     5033.32    194.17 o 
   4   1   4     1459.82     1333.34     42.45 o 
   5   1   4     2269.54     2149.28     65.17 o 
   6   1   4       51.56       31.56     10.04 o 
  -7   2   4     1967.00     2127.51    100.08 o 
  -6   2   4      124.43      119.50     21.04 o 
  -5   2   4     4615.97     5299.44    202.48 o 
  -4   2   4      249.23      269.73     21.36 o 
  -3   2   4     8463.82     8975.92    229.94 o 
  -2   2   4       12.44       14.00      9.22 o 
  -1   2   4     5980.74     6117.11    131.50 o 
   0   2   4       89.03       79.67      6.26 o 
   1   2   4    11425.23    11303.77    240.97 o 
   2   2   4        0.66        6.97      6.53 o 
   3   2   4     3851.02     3696.06    146.70 o 
   4   2   4      598.76      571.24     23.05 o 
   5   2   4     1738.50     1691.65     53.92 o 
   6   2   4       41.87       20.02     13.90 o 
  -7   3   4     2033.71     2291.03    106.61 o 
  -6   3   4      225.48      207.14     24.04 o 
  -5   3   4     7094.51     7916.06    294.62 o 
  -4   3   4       35.16       47.35     11.27 o 
  -3   3   4     4112.82     4485.43    167.33 o 
  -2   3   4       64.62       58.71      5.15 o 
  -1   3   4     1979.73     1893.32     43.70 o 
   0   3   4      162.53      191.84      9.27 o 
   1   3   4    20967.87    20537.00    434.84 o 
   2   3   4        3.95        7.01      7.58 o 
   3   3   4     4098.81     4154.49    164.46 o 
   4   3   4      489.30      452.46     19.94 o 
   5   3   4     2668.74     2556.26    112.53 o 
   6   3   4      124.77      113.95     22.62 o 
  -6   4   4        3.86        4.42     13.74 o 
  -5   4   4     5184.13     5616.23    215.33 o 
  -4   4   4      144.35      146.94     17.35 o 
  -3   4   4     4120.98     4435.04    166.32 o 
  -2   4   4      147.03      139.12     13.01 o 
  -1   4   4     9770.74    10152.42    216.57 o 
   0   4   4      407.12      369.41     13.60 o 
   1   4   4     4988.56     5063.83    109.32 o 
   2   4   4      498.87      451.78     21.70 o 
   3   4   4     2746.45     2686.46    112.77 o 
   4   4   4     1171.25     1220.18     62.30 o 
   5   4   4     2801.67     2580.95    115.00 o 
   6   4   4      474.51      507.07     40.17 o 
  -6   5   4      156.90      176.58     26.11 o 
  -5   5   4     2946.86     2960.45    123.23 o 
  -4   5   4      488.29      538.57     33.24 o 
  -3   5   4     3780.64     3721.84    142.28 o 
  -2   5   4     1516.48     1608.80     49.38 o 
  -1   5   4     4556.08     4585.99    101.27 o 
   0   5   4     1764.79     1761.64     43.87 o 
   1   5   4     4423.59     4615.92    107.78 o 
   2   5   4     1249.73     1277.68     71.04 o 
   3   5   4     3818.16     3910.05    158.46 o 
   4   5   4     2696.84     2627.12    114.92 o 
   5   5   4     2567.95     2351.43    108.15 o 
   6   5   4      626.69      604.19     44.59 o 
  -6   6   4      843.12      852.88     52.29 o 
  -5   6   4     2397.66     2513.17    107.95 o 
  -4   6   4     2346.00     2490.03    103.29 o 
  -3   6   4     2633.60     2716.30    108.03 o 
  -2   6   4     5270.72     5491.76    149.85 o 
  -1   6   4     5804.57     6043.85    132.43 o 
   0   6   4     1212.31     1183.44     32.41 o 
   1   6   4     3147.29     3038.79     88.73 o 
   2   6   4     3056.60     3214.86     98.55 o 
   3   6   4     2086.88     2105.78     94.41 o 
   4   6   4     3091.78     2885.86    126.03 o 
   5   6   4     1626.71     1538.68     79.65 o 
  -6   7   4      746.79      744.13     48.08 o 
  -5   7   4     1881.05     2015.79     91.53 o 
  -4   7   4     1036.89     1039.59     52.78 o 
  -3   7   4     3265.82     3306.90     96.60 o 
  -2   7   4     2028.19     2017.27     62.06 o 
  -1   7   4     2374.88     2398.23     74.53 o 
   0   7   4     1787.20     1764.46     45.68 o 
   1   7   4     1059.99     1049.72     54.54 o 
   2   7   4     2271.00     2286.18     75.30 o 
   3   7   4     2057.19     1985.71     91.69 o 
   4   7   4     1676.98     1605.68     80.91 o 
   5   7   4      282.26      256.47     29.06 o 
  -5   8   4     1056.01     1146.16     60.97 o 
  -4   8   4     2391.56     2500.95     78.79 o 
  -3   8   4     1057.01     1088.07     40.11 o 
  -2   8   4     1916.37     1978.26     82.33 o 
  -1   8   4     1575.37     1500.42     50.48 o 
   0   8   4     2573.94     2590.47     80.58 o 
   1   8   4     2348.02     2420.79    106.12 o 
   2   8   4     3328.39     3525.83    178.70 o 
   3   8   4      353.96      336.69     29.47 o 
   4   8   4     1775.36     1827.34     91.00 o 
  -5   9   4      878.37      843.44     45.26 o 
  -4   9   4     2128.98     2186.10     71.86 o 
  -3   9   4      239.21      262.96     18.20 o 
  -2   9   4     2683.65     2699.10    110.85 o 
  -1   9   4      250.34      216.06     31.58 o 
   0   9   4    10416.29    10207.82    417.73 o 
   1   9   4      297.85      275.59     20.23 o 
   2   9   4     3114.57     3337.02    143.48 o 
   3   9   4       58.19       26.75     17.11 o 
   4   9   4     1900.33     2052.88    101.10 o 
  -4  10   4     1764.09     1933.51     66.64 o 
  -3  10   4       10.17       20.80     11.06 o 
  -2  10   4     1883.32     1807.27     97.69 o 
  -1  10   4      285.89      295.71     35.10 o 
   0  10   4     2159.66     2276.52    119.54 o 
   1  10   4      124.92      129.88     31.42 o 
   2  10   4     2849.93     3070.31    239.16 o 
   3  10   4        0.47      -21.73     14.96 o 
  -3  11   4       12.91       28.21     23.84 o 
  -2  11   4     2303.56     2417.71    125.22 o 
  -1  11   4      224.48      222.10     38.06 o 
   0  11   4     2097.26     2002.45    111.80 o 
   1  11   4        0.18       23.51     26.23 o 
   2  11   4     2759.88     3124.09    158.54 o 
  -2  12   4     1916.12     1893.49    107.95 o 
  -1  12   4       13.94      -11.96     22.90 o 
   0  12   4     1464.34     1449.01     93.19 o 
   1  12   4      100.34      125.62     33.65 o 
   1 -15   5     1391.32     1298.91     86.87 o 
  -2 -14   5       18.62        9.93     13.47 o 
  -1 -14   5     1771.03     1827.42     67.94 o 
   0 -14   5      221.04      258.01     41.67 o 
   1 -14   5      718.26      776.15     62.67 o 
   2 -14   5       31.45       50.35     25.58 o 
   3 -14   5     2089.73     2283.33    119.62 o 
  -3 -13   5     1932.87     1955.85     72.73 o 
  -2 -13   5       93.70       80.07     23.55 o 
  -1 -13   5     3597.48     3528.18    111.90 o 
   0 -13   5        5.02       -9.92     10.80 o 
   1 -13   5     1862.88     2078.34    110.30 o 
   2 -13   5       63.87       65.75     23.55 o 
   3 -13   5     2483.95     2695.10    131.42 o 
   4 -13   5       22.70       34.33     20.71 o 
  -3 -12   5     2094.78     2030.04     72.89 o 
  -2 -12   5        0.89        2.12     10.06 o 
  -1 -12   5     2685.48     2717.35     88.58 o 
   0 -12   5      105.71       71.92     14.98 o 
   1 -12   5     2744.84     2701.99    130.81 o 
   2 -12   5      614.73      623.73     45.81 o 
   3 -12   5     2575.02     2582.45    123.39 o 
   4 -12   5      401.07      415.17     31.09 o 
   5 -12   5     1838.24     1884.17     87.68 o 
  -4 -11   5      208.80      203.25     26.19 o 
  -3 -11   5     1775.87     1823.99     90.54 o 
  -2 -11   5      306.08      277.69     20.48 o 
  -1 -11   5     5501.07     5221.82    244.66 o 
   0 -11   5      492.94      517.96     46.19 o 
   1 -11   5     3900.50     3892.28    115.35 o 
   2 -11   5      818.32      831.16     52.45 o 
   3 -11   5     2267.59     2323.73     72.57 o 
   4 -11   5      618.96      596.21     37.05 o 
   5 -11   5     1254.75     1126.42     59.22 o 
  -5 -10   5     1738.92     1815.83     89.26 o 
  -4 -10   5      169.45      169.93     23.27 o 
  -3 -10   5     3375.54     3231.64    134.82 o 
  -2 -10   5     1135.00     1111.52     43.23 o 
  -1 -10   5     1639.04     1488.33     53.06 o 
   0 -10   5     2552.41     2528.63     78.91 o 
   1 -10   5     3788.28     3932.51    134.93 o 
   2 -10   5      566.75      564.87     23.83 o 
   3 -10   5     2565.56     2418.56     98.26 o 
   4 -10   5     1915.44     1790.08     79.13 o 
   5 -10   5      315.20      328.51     27.48 o 
  -5  -9   5     1678.89     1690.37     83.55 o 
  -4  -9   5      737.98      710.12     43.13 o 
  -3  -9   5     3955.62     3810.13    154.08 o 
  -2  -9   5     3057.24     3113.63     95.54 o 
  -1  -9   5     1074.63     1058.46     42.54 o 
   0  -9   5     3496.77     3378.60     99.64 o 
   1  -9   5     5219.25     5192.80    122.65 o 
   2  -9   5     1148.69     1130.92     36.90 o 
   3  -9   5     2335.57     2129.45     87.44 o 
   4  -9   5     4203.45     3940.29    153.75 o 
   5  -9   5      225.68      228.62     22.70 o 
   6  -9   5     1318.36     1192.34     63.64 o 
  -5  -8   5     1887.38     1902.41     89.99 o 
  -4  -8   5      490.10      517.93     34.17 o 
  -3  -8   5     2963.12     2851.12    117.80 o 
  -2  -8   5     2439.81     2479.15     89.85 o 
  -1  -8   5     2219.28     2195.81    118.31 o 
   0  -8   5     5659.86     5917.58    164.57 o 
   1  -8   5     1937.33     1870.20     48.33 o 
   2  -8   5     1859.43     1743.27     51.95 o 
   3  -8   5     1215.41     1147.27     38.09 o 
   4  -8   5     4081.73     3576.84    140.34 o 
   5  -8   5      313.46      249.70     23.19 o 
   6  -8   5     2101.32     1965.85     91.00 o 
  -6  -7   5     1639.37     1765.40     87.72 o 
  -5  -7   5      551.78      596.37     39.24 o 
  -4  -7   5     2440.27     2425.21    104.34 o 
  -3  -7   5     2571.64     2531.74    104.95 o 
  -2  -7   5     4253.64     4426.28    134.80 o 
  -1  -7   5     2299.64     2240.71     78.17 o 
   0  -7   5     6463.19     6729.21    184.09 o 
   1  -7   5      242.28      202.88     11.87 o 
   2  -7   5     7224.16     6762.51    177.31 o 
   3  -7   5     1161.02     1101.80     36.65 o 
   4  -7   5     3328.72     3215.52     90.70 o 
   5  -7   5      155.67      167.09     19.94 o 
   6  -7   5     1842.61     1675.08     79.78 o 
  -6  -6   5     2011.72     2166.87    101.67 o 
  -5  -6   5      513.89      556.40     37.25 o 
  -4  -6   5     4729.22     4664.72    184.08 o 
  -3  -6   5     2459.71     2468.74    101.58 o 
  -2  -6   5     6471.91     6181.52    346.14 o 
  -1  -6   5     1759.86     1899.96     58.71 o 
   0  -6   5    13025.16    12559.67    334.48 o 
   1  -6   5      357.40      382.91     22.86 o 
   2  -6   5     8591.88     7609.76    287.16 o 
   3  -6   5      400.29      374.06     17.07 o 
   4  -6   5     6092.21     5915.15    158.07 o 
   5  -6   5      136.96      121.49     17.71 o 
   6  -6   5     2586.05     2289.98    101.14 o 
  -6  -5   5     3278.96     3552.20    150.75 o 
  -5  -5   5       58.60       71.59     15.24 o 
  -4  -5   5     2943.09     3012.30    123.23 o 
  -3  -5   5      530.95      501.28     42.85 o 
  -2  -5   5    13122.20    12867.18    328.46 o 
  -1  -5   5      297.93      326.36     11.69 o 
   0  -5   5     9338.36     9068.47    242.37 o 
   1  -5   5      918.00     1054.51     47.83 o 
   2  -5   5     9301.80     8593.66    322.22 o 
   3  -5   5       84.40       68.36      8.01 o 
   4  -5   5     5244.38     5079.31    136.92 o 
   5  -5   5      129.52      112.72     18.85 o 
   6  -5   5     1051.88      979.56     54.03 o 
   7  -5   5      183.10      175.97     25.66 o 
  -6  -4   5     3378.41     3534.40    148.61 o 
  -5  -4   5      714.34      809.15     45.04 o 
  -4  -4   5     5154.30     5510.32    177.27 o 
  -3  -4   5      877.02      964.27     67.23 o 
  -2  -4   5     9528.63    10051.10    285.90 o 
  -1  -4   5        1.45       27.79     11.52 o 
   0  -4   5     1851.98     1729.78     50.12 o 
   1  -4   5      127.60      134.86     13.17 o 
   2  -4   5     7578.78     7057.58    266.40 o 
   3  -4   5       39.00       41.63      9.69 o 
   4  -4   5     3885.19     3684.93    133.36 o 
   5  -4   5      458.82      430.08     20.72 o 
   6  -4   5     1203.66     1122.69     58.41 o 
   7  -4   5      219.73      207.71     28.78 o 
  -6  -3   5     4753.00     5104.94    203.57 o 
  -5  -3   5       56.56       60.68     25.38 o 
  -4  -3   5     5717.67     5968.19    157.36 o 
  -3  -3   5      453.57      469.58     21.08 o 
  -2  -3   5    11483.27    12184.37    373.14 o 
  -1  -3   5        4.82        1.79      3.76 o 
   0  -3   5    25079.20    22782.35    894.05 o 
   1  -3   5     1105.14     1116.78     50.27 o 
   2  -3   5     9340.38     8637.08    322.51 o 
   3  -3   5     2390.82     2623.47    106.85 o 
   4  -3   5     4632.78     4318.48    117.93 o 
   5  -3   5      807.98      723.62     28.70 o 
   6  -3   5     3012.20     2841.88     84.98 o 
   7  -3   5       59.86       38.39     16.30 o 
  -6  -2   5     5665.28     6278.68    169.91 o 
  -5  -2   5       25.24       16.91      7.19 o 
  -4  -2   5     5402.62     5715.01    150.81 o 
  -3  -2   5     1022.18     1022.48     82.23 o 
  -2  -2   5    12094.44    12988.00    330.02 o 
  -1  -2   5     7752.40     7660.35    197.26 o 
   0  -2   5    11196.84    10695.44    274.05 o 
   1  -2   5     1329.23     1355.74     59.10 o 
   2  -2   5     6340.37     6289.74    237.50 o 
   3  -2   5     3797.54     3664.93    144.35 o 
   4  -2   5     5757.48     5532.62    164.72 o 
   5  -2   5     1998.05     1813.50     56.68 o 
   6  -2   5     2252.42     2141.68     67.39 o 
   7  -2   5      493.11      474.68     37.01 o 
  -7  -1   5      121.89       61.17     20.80 o 
  -6  -1   5     1570.30     1770.42     80.26 o 
  -5  -1   5     1742.54     1880.58     56.72 o 
  -4  -1   5     4376.73     4854.89    129.21 o 
  -3  -1   5     1873.39     1999.25     55.96 o 
  -2  -1   5    16079.12    17322.33    437.95 o 
  -1  -1   5     2129.96     2122.36     82.73 o 
   0  -1   5     3155.54     2828.67    110.34 o 
   1  -1   5     6755.50     6637.74    249.06 o 
   2  -1   5     2831.16     2749.82    110.42 o 
   3  -1   5     2992.28     2937.75    118.81 o 
   4  -1   5     4775.85     4436.50    120.99 o 
   5  -1   5     1953.25     1855.00     58.05 o 
   6  -1   5      900.43      872.64     34.93 o 
   7  -1   5      463.44      445.88     25.71 o 
  -7   0   5      873.82      891.48     53.35 o 
  -6   0   5     2288.18     2464.77    105.64 o 
  -5   0   5     4913.25     5415.74    204.75 o 
  -4   0   5     3547.28     3832.92    103.53 o 
  -3   0   5     1541.54     1549.87     44.51 o 
  -2   0   5    13362.67    14316.14    362.78 o 
  -1   0   5    24076.68    22684.12    572.21 o 
   0   0   5     2110.55     2048.49     58.50 o 
   1   0   5     7318.38     7017.77    262.39 o 
   2   0   5      821.72      696.50     36.00 o 
   3   0   5     2502.04     2284.99     95.71 o 
   4   0   5     3224.13     3012.50    124.12 o 
   5   0   5     5571.68     5243.81    143.42 o 
   6   0   5      390.93      333.81     20.11 o 
  -7   1   5     1235.13     1353.67     71.91 o 
  -6   1   5     1408.57     1638.44     77.55 o 
  -5   1   5     4371.34     4636.67    178.68 o 
  -4   1   5     3757.06     4202.14    112.49 o 
  -3   1   5     1708.74     1727.01     48.91 o 
  -2   1   5     8029.36     8540.99    218.80 o 
  -1   1   5    10520.27    11274.57    239.31 o 
   0   1   5     2705.25     2797.34     71.31 o 
   1   1   5     4735.73     4822.01    210.34 o 
   2   1   5     2856.73     2860.89    115.37 o 
   3   1   5     3945.51     4007.06    158.62 o 
   4   1   5     2892.64     2754.52    115.69 o 
   5   1   5     2904.19     2704.39     79.86 o 
   6   1   5      440.26      425.83     23.09 o 
  -7   2   5     1406.91     1393.64     74.02 o 
  -6   2   5     2799.57     3025.83    127.61 o 
  -5   2   5     3428.58     3800.93    150.31 o 
  -4   2   5      177.83      153.15     16.26 o 
  -3   2   5     4817.85     4970.55    171.02 o 
  -2   2   5      835.47      811.19     25.39 o 
  -1   2   5     7954.49     8308.42    178.10 o 
   0   2   5     2321.19     2491.43     85.05 o 
   1   2   5     8263.76     8426.21    182.28 o 
   2   2   5      500.04      616.72     34.21 o 
   3   2   5     4021.61     3903.37    155.70 o 
   4   2   5        4.00       16.13     10.46 o 
   5   2   5     3416.78     3278.97     94.48 o 
   6   2   5       73.30       77.10     19.25 o 
  -6   3   5     1655.30     1770.14     84.40 o 
  -5   3   5     3264.65     3675.63    146.94 o 
  -4   3   5      104.82       95.14     14.76 o 
  -3   3   5     5481.46     5686.19    209.82 o 
  -2   3   5      354.04      338.31     27.75 o 
  -1   3   5    15947.25    16587.10    546.91 o 
   0   3   5     1301.49     1395.15     68.49 o 
   1   3   5     9153.27     9230.70    200.31 o 
   2   3   5      177.84      193.97     17.75 o 
   3   3   5     5363.93     5307.10    207.55 o 
   4   3   5        0.71       -7.38     10.13 o 
   5   3   5     4619.27     4328.31    178.44 o 
   6   3   5       35.14       17.31     16.54 o 
  -6   4   5      595.54      628.07     43.25 o 
  -5   4   5     2213.63     2369.67    101.75 o 
  -4   4   5      144.65      161.94     17.51 o 
  -3   4   5     6507.87     6650.63    244.19 o 
  -2   4   5        7.53       15.54      5.90 o 
  -1   4   5    13348.00    14415.67    313.15 o 
   0   4   5       78.79       92.07      8.19 o 
   1   4   5     3685.18     3650.23    135.73 o 
   2   4   5       70.82       67.53     13.05 o 
   3   4   5     3107.03     3060.33    127.73 o 
   4   4   5        6.35        6.36     13.38 o 
   5   4   5     3182.46     2996.20    131.38 o 
   6   4   5       55.16       20.59     16.30 o 
  -6   5   5        3.54        1.30     14.39 o 
  -5   5   5     3332.35     3288.35    134.95 o 
  -4   5   5      725.46      732.53     40.29 o 
  -3   5   5     3137.72     3268.57    127.16 o 
  -2   5   5      103.52      101.75     24.30 o 
  -1   5   5     5740.61     5785.73    127.28 o 
   0   5   5     1484.10     1507.03     39.50 o 
   1   5   5     4995.53     4999.18    194.40 o 
   2   5   5       87.86       82.08     12.68 o 
   3   5   5     3114.52     3062.97    129.59 o 
   4   5   5      291.34      249.34     25.42 o 
   5   5   5     2321.41     2332.26    108.96 o 
  -6   6   5        2.13        5.92     14.96 o 
  -4   6   5      190.58      195.18     20.07 o 
  -3   6   5     2280.28     2307.79     70.19 o 
  -2   6   5      206.87      220.22     14.26 o 
  -1   6   5     2861.60     2792.23     82.43 o 
   0   6   5     2127.79     2123.06     53.40 o 
   1   6   5     2884.60     3027.51     84.65 o 
   2   6   5      174.59      194.59     17.89 o 
   3   6   5     1541.67     1584.44     76.69 o 
   4   6   5      530.01      483.07     36.48 o 
   5   6   5     1663.49     1509.41     80.02 o 
  -5   7   5     5984.48     5930.67    229.31 o 
  -4   7   5        3.16        1.62     10.90 o 
  -3   7   5     1489.43     1556.49     51.97 o 
  -2   7   5      334.12      341.74     18.68 o 
  -1   7   5     3194.36     3058.91     90.65 o 
   0   7   5     1747.39     1687.87     44.78 o 
   1   7   5     8313.94     8824.93    245.06 o 
   2   7   5      680.61      683.09     32.31 o 
   3   7   5     3221.69     3173.59    136.57 o 
   4   7   5      550.62      532.73     40.90 o 
   5   7   5     1316.50     1167.69     68.14 o 
  -5   8   5     1799.31     1778.65     84.28 o 
  -4   8   5      324.50      322.86     20.88 o 
  -3   8   5      737.38      732.75     38.73 o 
  -2   8   5      454.32      400.73     45.26 o 
  -1   8   5     2966.36     2834.23     86.40 o 
   0   8   5     2388.85     2241.38    112.97 o 
   1   8   5      409.59      433.22     24.80 o 
   2   8   5      732.02      766.02     36.06 o 
   3   8   5     1026.06     1026.87     59.02 o 
   4   8   5      494.61      484.41     39.44 o 
  -5   9   5     1117.22     1129.03     46.65 o 
  -4   9   5     1221.96     1240.65     47.63 o 
  -3   9   5      907.01      979.63     39.21 o 
  -2   9   5      587.19      585.97     27.90 o 
  -1   9   5     2247.22     2081.99    107.26 o 
   0   9   5     3436.31     3400.55    160.56 o 
   1   9   5     1323.68     1414.67     56.14 o 
   2   9   5     2646.16     2733.20    118.00 o 
   3   9   5     1083.02     1126.38     64.33 o 
  -4  10   5     2082.49     2185.23     74.07 o 
  -3  10   5     1218.16     1307.93     49.75 o 
  -2  10   5      239.87      193.80     31.46 o 
  -1  10   5     2626.77     2504.25    126.76 o 
   0  10   5      496.56      472.37     47.35 o 
   1  10   5      122.14      126.43     32.02 o 
   2  10   5     1715.02     1772.36     66.85 o 
   3  10   5      732.32      778.50     52.86 o 
  -3  11   5      615.66      599.21     52.17 o 
  -2  11   5      997.22      947.09     68.18 o 
  -1  11   5      469.64      458.14     46.01 o 
   0  11   5     1250.19     1222.62     80.51 o 
   1  11   5       90.90       95.54     28.50 o 
   2  11   5     1992.49     2297.88    126.39 o 
  -1  12   5      164.01      135.35     36.28 o 
   0 -15   6      508.18      541.85     56.14 o 
   1 -15   6      621.89      608.37     56.22 o 
  -2 -14   6      489.63      450.66     29.35 o 
  -1 -14   6     1812.07     1832.53     67.55 o 
   0 -14   6      994.67      935.86     70.05 o 
   1 -14   6     1160.49     1295.66     82.65 o 
   2 -14   6      819.25      864.76     62.71 o 
   3 -14   6     1535.61     1657.69     93.60 o 
  -3 -13   6     1386.56     1436.59     57.19 o 
  -2 -13   6      222.67      233.33     26.43 o 
  -1 -13   6     2202.82     2260.55     77.71 o 
   0 -13   6      516.15      518.41     28.32 o 
   1 -13   6     1827.03     1917.04    102.92 o 
   2 -13   6      164.47      231.79     34.90 o 
   3 -13   6     2381.57     2566.23    125.46 o 
   4 -13   6      125.61      155.21     28.62 o 
  -3 -12   6     1376.10     1415.16     71.95 o 
  -2 -12   6      383.07      372.53     23.65 o 
  -1 -12   6     3431.97     3408.12    106.45 o 
   0 -12   6      267.81      240.73     19.25 o 
   1 -12   6     4716.34     4645.49    136.43 o 
   2 -12   6       56.13       66.16     20.63 o 
   3 -12   6     2472.88     2524.55     78.64 o 
   4 -12   6        2.26       -9.28     12.53 o 
   5 -12   6     1718.29     1640.51     78.92 o 
  -4 -11   6      221.18      203.57     25.01 o 
  -3 -11   6     1400.09     1480.02     72.68 o 
  -2 -11   6       44.42       61.96     17.19 o 
  -1 -11   6     3132.50     3086.40    104.71 o 
   0 -11   6       95.02       78.79     23.23 o 
   1 -11   6     3525.84     3522.97    105.27 o 
   2 -11   6        2.61        3.38      6.97 o 
   3 -11   6     2323.73     2265.86     93.72 o 
   4 -11   6       17.48       25.58     12.32 o 
   5 -11   6     1564.98     1533.81     73.70 o 
  -5 -10   6     2660.62     2667.41    121.69 o 
  -4 -10   6       17.03       20.63     14.03 o 
  -3 -10   6     2537.77     2538.75    109.98 o 
  -2 -10   6      389.54      391.59     22.65 o 
  -1 -10   6     3068.44     2919.71     90.66 o 
   0 -10   6       30.18       36.89     16.74 o 
   1 -10   6     6020.11     6070.51    134.72 o 
   2 -10   6       45.43       44.56      7.41 o 
   3 -10   6     5091.76     4853.54    183.35 o 
   4 -10   6      848.70      811.78     43.58 o 
   5 -10   6      854.10      783.00     45.52 o 
  -5  -9   6     2144.14     2179.56    101.79 o 
  -4  -9   6        1.42       -2.27     11.63 o 
  -3  -9   6     6912.88     6835.20    263.53 o 
  -2  -9   6       45.37       53.08     17.27 o 
  -1  -9   6     1878.80     1798.10     59.56 o 
   0  -9   6      326.85      347.39     25.07 o 
   1  -9   6     5215.41     5140.99    114.46 o 
   2  -9   6      225.45      209.66     13.13 o 
   3  -9   6     7047.16     6181.46    330.49 o 
   4  -9   6      607.52      570.47     34.66 o 
   5  -9   6     1171.79     1125.90     57.60 o 
   6  -9   6      432.54      383.51     32.10 o 
  -5  -8   6     1983.55     2010.32     93.96 o 
  -4  -8   6      399.23      394.22     29.96 o 
  -3  -8   6     5367.62     5170.49    202.20 o 
  -2  -8   6      511.35      517.59     30.02 o 
  -1  -8   6     3784.26     3618.97    113.12 o 
   0  -8   6     1231.14     1317.78     43.93 o 
   1  -8   6     7108.30     6871.43    213.50 o 
   2  -8   6     1429.33     1403.81     43.91 o 
   3  -8   6     4502.56     4047.28    180.83 o 
   4  -8   6     2464.15     2191.31     92.02 o 
   5  -8   6     1612.89     1419.22     68.22 o 
   6  -8   6      632.85      595.56     40.13 o 
  -6  -7   6      728.73      787.99     50.22 o 
  -5  -7   6     2950.76     3064.99    131.34 o 
  -4  -7   6     2610.43     2600.69    110.91 o 
  -3  -7   6     6083.30     6245.07    239.57 o 
  -2  -7   6     1072.85     1102.43     40.76 o 
  -1  -7   6     4532.93     4552.22    129.07 o 
   0  -7   6     5598.11     5437.89    150.49 o 
   1  -7   6     3328.56     3191.39     91.19 o 
   2  -7   6     5563.64     5273.01    205.28 o 
   3  -7   6     5540.90     5009.93    135.65 o 
   4  -7   6     2073.81     2032.66     61.91 o 
   5  -7   6     1639.14     1437.70     68.34 o 
   6  -7   6     1574.58     1392.38     69.84 o 
  -6  -6   6     1230.01     1276.89     68.06 o 
  -5  -6   6     1161.12     1240.45     63.24 o 
  -4  -6   6     1659.49     1694.58     76.78 o 
  -3  -6   6     4734.68     4819.16    186.99 o 
  -2  -6   6     1335.84     1262.53     71.53 o 
  -1  -6   6     3971.07     4133.88     91.96 o 
   0  -6   6     4376.32     4312.15    119.88 o 
   1  -6   6     1016.32      898.00     43.37 o 
   2  -6   6     5812.06     5339.08    206.13 o 
   3  -6   6      847.63      751.62     41.47 o 
   4  -6   6     4453.20     4267.63    181.60 o 
   5  -6   6     1134.16     1040.85     53.75 o 
   6  -6   6     1275.22     1204.82     62.63 o 
  -6  -5   6      803.83      849.48     50.91 o 
  -5  -5   6     3239.83     3377.49    139.93 o 
  -4  -5   6     1523.24     1616.02     72.80 o 
  -3  -5   6     2736.41     2929.46     89.46 o 
  -2  -5   6     6315.78     6140.16    172.22 o 
  -1  -5   6     2745.25     2770.95     77.52 o 
   0  -5   6     3755.07     3582.88     99.58 o 
   1  -5   6     3008.77     2911.00    116.54 o 
   2  -5   6     3502.33     3320.90    134.05 o 
   3  -5   6     1344.21     1398.75     64.78 o 
   4  -5   6     7580.63     7295.33    216.44 o 
   5  -5   6      308.62      295.23     17.56 o 
   6  -5   6     1620.78     1506.74     73.49 o 
  -6  -4   6     1692.06     1833.13     86.63 o 
  -5  -4   6     1359.62     1450.59     68.63 o 
  -4  -4   6     2380.01     2581.61     73.34 o 
  -3  -4   6      271.39      273.55     13.47 o 
  -2  -4   6    14208.68    14641.68    372.89 o 
  -1  -4   6     4040.32     3832.62    102.88 o 
   0  -4   6     5538.61     5282.31    142.81 o 
   1  -4   6      527.33      553.36     31.05 o 
   2  -4   6    11933.12    10897.67    406.26 o 
   3  -4   6        4.36        3.12      8.19 o 
   4  -4   6     8357.56     7773.62    205.47 o 
   5  -4   6      113.08       81.66     21.04 o 
   6  -4   6     1698.86     1674.74     55.88 o 
  -6  -3   6      722.38      845.18     48.89 o 
  -5  -3   6      513.70      534.80     23.08 o 
  -4  -3   6     6247.78     6572.08    172.74 o 
  -3  -3   6        8.35        0.59      8.43 o 
  -2  -3   6    15347.42    15292.85    388.98 o 
  -1  -3   6     2423.53     2229.52    101.10 o 
   0  -3   6     4529.21     4672.71    123.99 o 
   1  -3   6      560.38      589.24     32.31 o 
   2  -3   6    11957.08    10587.28    394.66 o 
   3  -3   6      199.80      214.07     18.77 o 
   4  -3   6     5454.02     5141.99    201.22 o 
   5  -3   6      324.08      305.13     17.54 o 
   6  -3   6     3146.14     2954.71     88.59 o 
  -6  -2   6     1159.67     1250.71     60.72 o 
  -5  -2   6      329.96      347.20     17.86 o 
  -4  -2   6     7117.59     7322.99    191.52 o 
  -3  -2   6      129.65      178.26     10.07 o 
  -2  -2   6     8637.72     9206.83    236.63 o 
  -1  -2   6        1.57       -0.19      4.04 o 
   1  -2   6       25.80       38.43     10.05 o 
   2  -2   6     7687.48     6985.59    264.78 o 
   3  -2   6      678.76      732.82     39.77 o 
   4  -2   6     4179.48     4009.65    160.93 o 
   5  -2   6      735.61      705.74     29.03 o 
   6  -2   6     2186.94     2056.95     65.95 o 
  -7  -1   6       15.47       23.55     17.96 o 
  -6  -1   6     1712.10     1872.66     84.11 o 
  -5  -1   6       65.52       67.65     18.50 o 
  -4  -1   6     5369.95     5481.98    145.08 o 
  -3  -1   6      861.50      966.32     30.57 o 
  -2  -1   6    10791.89    11240.79    326.91 o 
  -1  -1   6     1193.71     1291.88     39.15 o 
   0  -1   6     4932.35     4794.80    183.39 o 
   1  -1   6       27.57       12.40      7.46 o 
   2  -1   6     4861.00     4660.10    181.44 o 
   3  -1   6       13.75        9.73      7.95 o 
   4  -1   6     2510.37     2391.89    103.00 o 
   5  -1   6     1322.92     1220.44     42.64 o 
   6  -1   6     1130.51     1109.23     41.87 o 
  -7   0   6       16.07      -19.98     14.92 o 
  -6   0   6     2170.57     2309.19    100.37 o 
  -5   0   6      207.39      177.43     19.82 o 
  -4   0   6     4978.76     5261.24    139.43 o 
  -3   0   6        9.00       11.59      4.65 o 
  -2   0   6     7556.73     7790.65    200.92 o 
  -1   0   6     7244.11     7605.96    191.44 o 
   0   0   6     6523.20     6419.36    140.01 o 
   1   0   6      149.91      135.03     10.16 o 
   2   0   6     7498.81     7380.09    279.09 o 
   3   0   6      488.48      436.41     28.78 o 
   4   0   6     5943.72     5657.86    221.41 o 
   5   0   6     2955.57     2660.70     93.78 o 
   6   0   6     1292.76     1147.80     42.66 o 
  -6   1   6     3417.49     3672.35    149.58 o 
  -5   1   6        8.73       -1.26      9.93 o 
  -4   1   6     4156.21     4277.15    162.83 o 
  -3   1   6       15.02       16.62      5.02 o 
  -2   1   6     4791.64     4641.39    156.77 o 
  -1   1   6     8085.61     8822.12    189.37 o 
   0   1   6    10601.11    10540.49    226.53 o 
   1   1   6     1311.79     1343.30     46.21 o 
   2   1   6     3084.27     3037.47    123.43 o 
   3   1   6      813.14      734.68     41.06 o 
   4   1   6     2164.36     2017.29     90.72 o 
   5   1   6     1326.34     1215.98     42.74 o 
   6   1   6      750.75      692.66     30.90 o 
  -6   2   6     3883.68     4059.02    164.29 o 
  -5   2   6      237.35      227.37     22.21 o 
  -4   2   6     2900.12     2889.88    115.24 o 
  -3   2   6     2259.39     2367.24     65.88 o 
  -2   2   6     4469.46     4539.83    120.09 o 
  -1   2   6     2707.35     2804.52     64.25 o 
   0   2   6     8209.38     8274.42    179.97 o 
   1   2   6     2318.84     2403.98     58.10 o 
   2   2   6     4028.21     4320.48    170.46 o 
   3   2   6     4022.43     3936.00    158.78 o 
   4   2   6     2577.42     2406.72    105.96 o 
   5   2   6      704.19      594.98     26.64 o 
   6   2   6      593.79      520.45     40.05 o 
  -6   3   6     2793.60     2857.00    122.87 o 
  -5   3   6     1109.65     1166.51     58.49 o 
  -4   3   6     4994.95     5110.94    193.44 o 
  -3   3   6     4802.84     4982.65    186.26 o 
  -2   3   6     4950.50     5041.42    110.75 o 
  -1   3   6     3700.03     3848.46     86.54 o 
   0   3   6     4021.78     4208.90    101.73 o 
   1   3   6     5130.19     5237.61    178.53 o 
   2   3   6     1900.74     1851.66     81.84 o 
   3   3   6     2432.31     2291.84    100.12 o 
   4   3   6      667.43      631.35     41.23 o 
   5   3   6     1999.18     1796.85     87.64 o 
   6   3   6      427.65      443.39     37.37 o 
  -6   4   6     1281.41     1324.28     69.11 o 
  -5   4   6     1998.66     2031.92     90.27 o 
  -4   4   6     1745.11     1865.97     81.03 o 
  -3   4   6     1325.67     1384.84     61.53 o 
  -2   4   6     1797.69     1842.75     55.91 o 
  -1   4   6     3421.85     3489.08     87.70 o 
   0   4   6      499.00      520.33     18.77 o 
   1   4   6     4032.26     4158.97    130.82 o 
   2   4   6     1330.83     1436.89     67.49 o 
   3   4   6     3786.25     3676.32    151.73 o 
   4   4   6      491.33      513.55     37.46 o 
   5   4   6     2117.34     1886.80     92.75 o 
  -6   5   6      815.05      851.91     51.97 o 
  -5   5   6     1816.12     1879.10     86.02 o 
  -4   5   6     4198.19     4270.99    166.16 o 
  -3   5   6     4602.25     4752.71    132.68 o 
  -2   5   6     2395.27     2509.40     74.42 o 
  -1   5   6     4416.62     4396.76     99.31 o 
   0   5   6       85.07       83.54     14.38 o 
   1   5   6     2255.64     2319.80     69.51 o 
   2   5   6     1393.54     1431.18     51.35 o 
   3   5   6     3077.31     3174.97    134.99 o 
   4   5   6      548.89      495.07     37.42 o 
   5   5   6     2676.91     2646.13    121.89 o 
  -6   6   6      258.28      226.96     26.71 o 
  -5   6   6     2847.09     2888.17    122.58 o 
  -4   6   6      440.65      438.12     31.21 o 
  -3   6   6     4410.02     4486.51    127.16 o 
  -2   6   6      206.35      179.54     14.36 o 
  -1   6   6     4338.50     4221.68    120.24 o 
   0   6   6        2.09        7.67      6.68 o 
   1   6   6     6958.37     7370.99    164.87 o 
   2   6   6      401.82      413.13     24.40 o 
   3   6   6     4436.41     4447.93    182.86 o 
   4   6   6       15.49       -4.42     13.94 o 
   5   6   6     2341.15     2267.76    109.93 o 
  -5   7   6     3458.64     3462.86    143.58 o 
  -4   7   6      419.81      407.42     22.64 o 
  -3   7   6     5479.69     5448.00    153.23 o 
  -2   7   6       26.83       13.13      9.33 o 
  -1   7   6     4583.23     4483.55    128.63 o 
   0   7   6      191.02      196.66     20.84 o 
   1   7   6     4052.77     4345.17    128.82 o 
   2   7   6      177.51      149.44     32.67 o 
   3   7   6     3135.78     3089.23    135.35 o 
   4   7   6       10.04        1.82     16.78 o 
  -5   8   6     1398.88     1361.19     52.16 o 
  -4   8   6        0.58       -1.04     10.56 o 
  -3   8   6     3266.97     3301.39     99.72 o 
  -2   8   6        2.12       -3.36      9.50 o 
  -1   8   6     3461.42     3462.84    104.18 o 
   0   8   6       50.95       43.29     20.31 o 
   1   8   6     1770.75     1936.03     72.34 o 
   2   8   6      296.30      297.07     44.18 o 
   3   8   6     1962.87     1987.33     96.80 o 
   4   8   6      109.21      108.68     24.81 o 
  -4   9   6      141.82      130.51     37.54 o 
  -3   9   6     1995.56     2041.90     68.50 o 
  -2   9   6        1.81      -16.14     10.76 o 
  -1   9   6     3819.28     3616.69    167.66 o 
   0   9   6      631.86      634.80     50.79 o 
   1   9   6     1425.97     1671.35     94.61 o 
   2   9   6      272.59      266.29     23.99 o 
   3   9   6     1339.68     1396.44     76.90 o 
  -3  10   6     2311.27     2285.74     76.80 o 
  -2  10   6      360.22      294.17     37.05 o 
  -1  10   6     2802.13     2501.17    128.42 o 
   0  10   6      334.47      306.70     39.32 o 
   1  10   6     1390.99     1436.32     87.76 o 
   2  10   6      791.59      940.56     70.09 o 
  -2  11   6      995.00      883.85     67.82 o 
  -1  11   6     1355.08     1205.63     79.86 o 
   0  11   6      319.28      306.54     44.23 o 
   1  11   6      804.10      924.23     68.75 o 
   0 -15   7     1418.65     1352.90     88.37 o 
   1 -15   7      347.58      337.06     43.54 o 
  -2 -14   7     1240.44     1253.92     51.83 o 
  -1 -14   7      614.72      624.14     33.55 o 
   0 -14   7     1527.35     1328.09     83.42 o 
   1 -14   7      752.56      764.56     59.22 o 
   2 -14   7     1598.26     1521.41     88.09 o 
   3 -14   7      338.17      413.07     40.01 o 
  -3 -13   7      249.82      218.29     28.46 o 
  -2 -13   7      641.97      622.27     32.60 o 
  -1 -13   7      642.37      637.52     32.25 o 
   0 -13   7     1742.93     1678.95     60.32 o 
   1 -13   7     1269.89     1299.80     77.59 o 
   2 -13   7      530.41      582.30     46.13 o 
   3 -13   7      792.35      909.39     59.59 o 
   4 -13   7      583.04      610.00     30.33 o 
  -3 -12   7      434.01      444.28     33.48 o 
  -2 -12   7     1085.07     1114.41     45.12 o 
  -1 -12   7     2136.66     2114.03     71.78 o 
   0 -12   7     1167.55     1135.46     43.98 o 
   1 -12   7     3913.89     3779.28    113.60 o 
   2 -12   7      538.56      530.17     41.14 o 
   3 -12   7      545.52      579.76     27.26 o 
   4 -12   7     1165.74     1141.38     57.89 o 
  -4 -11   7      527.36      551.21     40.29 o 
  -3 -11   7      622.27      608.33     39.04 o 
  -2 -11   7     1433.56     1430.05     52.36 o 
  -1 -11   7      761.37      685.49     31.48 o 
   0 -11   7     1242.25     1240.17     45.74 o 
   1 -11   7     3248.55     3218.13     97.16 o 
   2 -11   7      241.17      209.13     14.52 o 
   3 -11   7     2024.15     1916.36     81.68 o 
   4 -11   7      656.33      615.38     37.82 o 
   5 -11   7     1511.52     1466.60     71.47 o 
  -5 -10   7     1585.95     1684.77     85.29 o 
  -4 -10   7      290.41      292.06     28.09 o 
  -3 -10   7     2142.06     2110.20     94.37 o 
  -2 -10   7       22.98       19.60      8.98 o 
  -1 -10   7     2318.62     2199.03     71.27 o 
   0 -10   7      706.80      679.68     29.21 o 
   1 -10   7     3434.90     3339.76     77.85 o 
   2 -10   7       54.64       69.66     16.72 o 
   3 -10   7     2326.89     2298.82     94.53 o 
   4 -10   7      119.81      115.57     17.96 o 
   5 -10   7     1629.25     1562.39     74.38 o 
  -5  -9   7     2152.82     2181.30    102.23 o 
  -4  -9   7      130.35      169.24     23.11 o 
  -3  -9   7     7004.71     7160.26    275.57 o 
  -2  -9   7     1487.96     1543.86     57.83 o 
  -1  -9   7     2555.04     2500.63     77.78 o 
   0  -9   7      987.38     1008.76     43.48 o 
   1  -9   7     5100.41     5013.50    227.25 o 
   2  -9   7        0.47        1.06      6.06 o 
   3  -9   7     8383.84     7352.72    295.92 o 
   4  -9   7      178.89      171.31     20.63 o 
   5  -9   7     2099.49     1947.65     87.76 o 
   6  -9   7        4.78        7.95     13.90 o 
  -5  -8   7     1782.25     1805.61     86.99 o 
  -4  -8   7       87.45       82.05     16.94 o 
  -3  -8   7     4143.74     4161.10    166.20 o 
  -2  -8   7       33.65       30.05      7.94 o 
  -1  -8   7     2912.40     2976.69     88.82 o 
   0  -8   7      283.41      307.75     18.79 o 
   1  -8   7     3423.41     3348.11     96.52 o 
   2  -8   7       58.07       68.99     15.93 o 
   3  -8   7     2154.12     1955.68     60.06 o 
   4  -8   7      108.67      120.72     20.61 o 
   5  -8   7     2602.61     2378.47    102.76 o 
   6  -8   7      134.60      122.38     21.52 o 
  -6  -7   7       66.98       72.52     21.00 o 
  -5  -7   7     1988.54     2090.34     96.27 o 
  -4  -7   7       43.72       38.47     13.17 o 
  -3  -7   7     2099.78     2120.21     91.09 o 
  -2  -7   7      286.04      296.08     21.89 o 
  -1  -7   7     6019.79     6198.37    171.27 o 
   0  -7   7      226.49      227.16     13.49 o 
   1  -7   7     5230.48     5307.99    204.59 o 
   2  -7   7     1620.29     1540.95     72.40 o 
   3  -7   7     2633.21     2429.87    105.52 o 
   4  -7   7       30.51       28.65     14.94 o 
   5  -7   7     3835.73     3639.55    146.98 o 
   6  -7   7      755.74      654.30     42.93 o 
  -6  -6   7      116.14      111.76     23.35 o 
  -5  -6   7     3266.83     3528.93    147.35 o 
  -4  -6   7      172.50      190.64     19.54 o 
  -3  -6   7     3197.01     3278.17    131.74 o 
  -2  -6   7       21.69       15.14      8.78 o 
  -1  -6   7    10675.45    10858.31    232.32 o 
   0  -6   7        7.58       13.85     18.50 o 
   1  -6   7     7459.08     7397.15    279.82 o 
   2  -6   7      134.63      130.36     15.97 o 
   3  -6   7     3475.77     3102.65    129.11 o 
   4  -6   7      335.14      325.10     20.88 o 
   5  -6   7     3993.16     3884.03    175.87 o 
   6  -6   7      395.29      407.47     32.35 o 
  -6  -5   7       34.52       40.78     17.51 o 
  -5  -5   7     3898.53     4194.94    170.21 o 
  -4  -5   7      210.86      223.90     14.25 o 
  -3  -5   7     3495.86     3534.61    191.90 o 
  -2  -5   7      461.58      456.08     40.56 o 
  -1  -5   7     6052.21     5753.20    125.44 o 
   0  -5   7     2587.84     2495.61     71.40 o 
   1  -5   7    14904.58    14393.24    531.27 o 
   2  -5   7     1633.29     1621.33     73.90 o 
   3  -5   7     2593.18     2440.45    104.83 o 
   4  -5   7     1354.54     1298.59     44.00 o 
   5  -5   7     2621.01     2647.01     79.98 o 
   6  -5   7     1414.32     1272.40     65.83 o 
  -6  -4   7      580.62      652.31     42.56 o 
  -5  -4   7     5013.47     5456.95    148.04 o 
  -4  -4   7      923.40     1013.32     34.29 o 
  -3  -4   7     1877.08     2018.52    133.26 o 
  -2  -4   7     2660.54     2727.71     76.23 o 
  -1  -4   7     9815.30     9455.34    244.59 o 
   0  -4   7     3682.59     3686.31    100.05 o 
   1  -4   7    12234.37    11728.94    435.85 o 
   2  -4   7     3025.28     2871.43    119.10 o 
   3  -4   7     1292.01     1140.61     56.43 o 
   4  -4   7     2759.95     2713.99    115.41 o 
   5  -4   7     2122.27     2045.10     64.68 o 
   6  -4   7     1485.25     1430.92     50.70 o 
  -6  -3   7      840.76      928.48     49.54 o 
  -5  -3   7     5188.82     5423.43    148.14 o 
  -4  -3   7     3697.85     3819.36    104.42 o 
  -3  -3   7     1326.32     1385.97     42.38 o 
  -2  -3   7     1617.71     1529.82     77.02 o 
  -1  -3   7     7209.25     6844.14    179.37 o 
   0  -3   7     1903.33     1904.76     79.01 o 
   1  -3   7     5482.41     5851.50    224.69 o 
   2  -3   7    11730.83    11601.09    432.93 o 
   3  -3   7      648.47      589.88     35.87 o 
   4  -3   7     2950.07     2702.80    115.45 o 
   5  -3   7      707.78      694.34     29.90 o 
   6  -3   7     2021.88     1930.97     63.64 o 
  -6  -2   7      661.10      733.63     42.93 o 
  -5  -2   7     3691.04     3864.29    107.18 o 
  -4  -2   7     3438.77     3514.54     96.61 o 
  -3  -2   7     2498.53     2694.10     75.08 o 
  -2  -2   7     2882.04     2856.33     78.85 o 
  -1  -2   7    10786.17    10595.20    559.48 o 
   0  -2   7     4361.87     4015.56    109.74 o 
   1  -2   7     3953.13     4166.93    163.89 o 
   2  -2   7     9321.42     8690.58    328.02 o 
   3  -2   7      670.99      639.38     37.62 o 
   4  -2   7     2538.56     2426.95    106.08 o 
   5  -2   7     2194.52     2273.50     70.48 o 
   6  -2   7     2867.82     2685.53     82.91 o 
  -6  -1   7     1121.95     1140.81     58.58 o 
  -5  -1   7     1434.17     1505.40     67.86 o 
  -4  -1   7     6356.34     6604.51    173.89 o 
  -3  -1   7      714.08      694.27     24.35 o 
  -2  -1   7     5378.53     5562.72    146.37 o 
  -1  -1   7      501.73      506.74     40.43 o 
   0  -1   7     7259.67     7424.98    195.56 o 
   1  -1   7       60.40       45.40     10.86 o 
   2  -1   7    16216.54    16147.08    596.49 o 
   3  -1   7      516.37      489.03     32.27 o 
   4  -1   7     6380.34     6278.47    245.37 o 
   5  -1   7       18.47       16.62      8.51 o 
   6  -1   7     2231.57     2153.88     69.57 o 
  -6   0   7     1444.22     1447.76     70.45 o 
  -5   0   7      758.47      751.83     41.47 o 
  -4   0   7     6828.26     6904.21    181.17 o 
  -3   0   7     1468.93     1424.01     42.89 o 
  -2   0   7    16310.29    17065.04    434.02 o 
  -1   0   7     1677.62     1805.23     43.65 o 
   0   0   7     9817.54    10429.46    278.67 o 
   1   0   7      361.06      372.59     18.40 o 
   2   0   7     9796.21     9743.64    366.29 o 
   3   0   7      223.48      224.37     21.40 o 
   4   0   7     5434.02     4962.09    198.55 o 
   5   0   7        6.53       -5.22      8.61 o 
   6   0   7     3517.94     3347.43     99.99 o 
  -6   1   7     2844.15     2834.54    120.60 o 
  -5   1   7      313.72      270.42     23.47 o 
  -4   1   7     6499.30     6288.36    233.77 o 
  -3   1   7      359.41      348.50     22.86 o 
  -2   1   7     3393.15     3299.38     90.22 o 
  -1   1   7       47.32       31.44      5.38 o 
   0   1   7    17890.63    18342.77    389.91 o 
   1   1   7      229.23      240.13     15.36 o 
   2   1   7     6462.72     6601.67    253.84 o 
   3   1   7      129.95      133.00     19.09 o 
   4   1   7     1927.22     1781.41     83.75 o 
   5   1   7      887.39      840.16     33.73 o 
   6   1   7     3258.13     2931.91    131.78 o 
  -6   2   7     3123.94     3215.75    135.11 o 
  -5   2   7       35.17       19.58     12.20 o 
  -4   2   7     7028.19     7027.38    260.32 o 
  -3   2   7      793.98      764.39     39.08 o 
  -2   2   7     4171.16     4256.38     94.83 o 
  -1   2   7      914.45      993.37     27.43 o 
   0   2   7    16189.15    17015.62    362.72 o 
   1   2   7      423.08      411.74     16.54 o 
   2   2   7     3502.18     3525.49    143.82 o 
   3   2   7     2644.45     2741.76    117.64 o 
   4   2   7     3022.38     2880.31    124.97 o 
   5   2   7      355.52      267.46     27.40 o 
   6   2   7     3048.07     2799.48    128.30 o 
  -6   3   7     2900.07     2912.82    125.46 o 
  -5   3   7       41.25        4.58     10.86 o 
  -4   3   7     3176.82     3035.08    121.97 o 
  -3   3   7      499.89      542.54     31.42 o 
  -2   3   7     2225.70     2092.04     62.44 o 
  -1   3   7       38.29       37.59      6.35 o 
   0   3   7    11313.01    11977.65    258.46 o 
   1   3   7      653.31      660.13     22.56 o 
   2   3   7     3295.55     3273.71    135.43 o 
   3   3   7     2064.52     2101.12     95.02 o 
   4   3   7      911.84      889.37     52.54 o 
   5   3   7      393.96      353.15     32.47 o 
  -6   4   7     1766.77     1811.77     87.15 o 
  -5   4   7       63.25       57.97     16.09 o 
  -4   4   7     5741.49     5838.73    220.84 o 
  -3   4   7     1644.41     1696.87     77.00 o 
  -2   4   7     3989.39     4035.30    113.54 o 
  -1   4   7     1257.44     1311.62     56.94 o 
   0   4   7     3859.53     3947.07     91.83 o 
   1   4   7     3192.52     3416.64     81.56 o 
   2   4   7     4969.45     5162.42    204.38 o 
   3   4   7     1480.17     1548.37     75.92 o 
   4   4   7     2559.99     2378.55    109.49 o 
   5   4   7      750.90      733.83     49.78 o 
  -6   5   7     1411.11     1358.53     72.07 o 
  -5   5   7      972.02      946.24     52.58 o 
  -4   5   7     4246.10     4283.15    167.74 o 
  -3   5   7     1962.55     2049.26     64.11 o 
  -2   5   7     3012.62     2994.04     94.65 o 
  -1   5   7     1317.62     1247.69     47.37 o 
   0   5   7     2008.17     2121.09     54.16 o 
   1   5   7     3443.41     3631.35     86.73 o 
   2   5   7     4079.04     4580.32    184.97 o 
   3   5   7     2320.53     2279.93    104.42 o 
   4   5   7      928.57      974.29     58.78 o 
   5   5   7      773.17      772.54     52.37 o 
  -5   6   7     1030.53     1065.70     58.01 o 
  -4   6   7     2982.27     2977.00     90.73 o 
  -3   6   7     4367.59     4302.52    123.43 o 
  -2   6   7     1932.72     1862.30     65.26 o 
  -1   6   7     1459.88     1357.83     38.48 o 
   0   6   7      820.51      821.14     34.52 o 
   1   6   7     5159.25     5732.71    131.42 o 
   2   6   7     1946.05     1996.99    121.53 o 
   3   6   7     2601.06     2651.16    119.87 o 
   4   6   7      465.19      500.87     41.51 o 
  -5   7   7      952.95     1009.33     44.59 o 
  -4   7   7     1973.39     2013.45     67.05 o 
  -3   7   7     2664.93     2630.71     81.84 o 
  -2   7   7      403.50      378.43     32.47 o 
  -1   7   7      981.55      935.83     38.11 o 
   0   7   7      385.12      414.42     24.65 o 
   1   7   7     2789.41     3002.35     94.49 o 
   2   7   7      653.99      686.84     34.20 o 
   3   7   7     1846.57     1797.14     89.71 o 
   4   7   7       28.32       14.88     19.82 o 
  -4   8   7      505.76      457.95     26.51 o 
  -3   8   7     2748.17     2771.61     87.23 o 
  -2   8   7      656.44      607.96     40.48 o 
  -1   8   7     3153.24     2902.74     91.29 o 
   0   8   7      732.94      674.44     50.87 o 
   1   8   7     2315.71     2523.31    124.57 o 
   2   8   7       17.03       21.49     13.86 o 
   3   8   7     2416.71     2439.35    115.45 o 
  -4   9   7      131.36      127.50     18.82 o 
  -3   9   7     2949.02     2970.17     98.75 o 
  -2   9   7       13.65       21.74     21.99 o 
  -1   9   7     3602.41     3342.22    158.42 o 
   0   9   7      171.08      153.67     32.96 o 
   1   9   7     2029.68     2209.03    115.41 o 
   2   9   7       49.71       59.83     20.41 o 
  -3  10   7     2073.91     1986.36    107.83 o 
  -2  10   7       19.29       23.71     25.50 o 
  -1  10   7     2170.59     1984.58    109.61 o 
   0  10   7        0.07       25.50     25.54 o 
   1  10   7     1968.98     2159.33    115.93 o 
   0 -15   8     1169.24     1216.74     81.11 o 
   1 -15   8       21.55       39.81     25.54 o 
  -2 -14   8     1560.21     1614.04     80.59 o 
  -1 -14   8       36.68       41.71     14.11 o 
   0 -14   8     1309.85     1313.32     51.57 o 
   1 -14   8       95.23       69.20     27.56 o 
   2 -14   8     2164.75     2242.79    114.92 o 
   3 -14   8        0.75      -13.70     21.16 o 
  -3 -13   8       12.99       17.03     16.21 o 
  -2 -13   8     2223.49     1992.69     92.99 o 
  -1 -13   8      142.48      138.10     41.59 o 
   0 -13   8     1898.71     1923.61     66.91 o 
   1 -13   8      245.81      249.99     20.91 o 
   2 -13   8     1753.05     1813.56     94.69 o 
   3 -13   8       16.60       10.66     17.84 o 
   4 -13   8     1358.09     1351.44     66.68 o 
  -3 -12   8        2.98       11.19     13.26 o 
  -2 -12   8     1619.75     1624.55     58.03 o 
  -1 -12   8      649.04      606.42     30.20 o 
   0 -12   8     2586.57     2557.94    110.46 o 
   1 -12   8     1433.28     1403.21     50.69 o 
   2 -12   8     2192.34     2260.22    108.48 o 
   3 -12   8       78.23       68.63     11.74 o 
   4 -12   8     1504.44     1551.45     72.92 o 
  -4 -11   8     2046.81     2053.85     96.27 o 
  -3 -11   8      250.11      227.33     22.78 o 
  -2 -11   8     4191.77     4151.19    122.94 o 
  -1 -11   8      452.16      451.56     24.54 o 
   0 -11   8     3830.66     3640.24    108.98 o 
   1 -11   8     1037.74      946.00     37.37 o 
   2 -11   8     1626.31     1589.33     42.96 o 
   3 -11   8      237.86      219.02     20.59 o 
   4 -11   8     2830.47     2563.84    107.87 o 
   5 -11   8      762.43      721.34     44.63 o 
  -4 -10   8     1829.97     1767.63     84.52 o 
  -3 -10   8      958.61      970.44     52.37 o 
  -2 -10   8      981.07      993.04     38.13 o 
  -1 -10   8     2555.65     2464.35     77.95 o 
   0 -10   8     2560.03     2396.23     90.64 o 
   1 -10   8     1053.40     1039.70     38.60 o 
   2 -10   8     1272.02     1198.92     34.07 o 
   3 -10   8     2134.44     1931.96     81.88 o 
   4 -10   8      986.96      949.89     49.78 o 
   5 -10   8     1195.78     1203.85     62.30 o 
  -5  -9   8     1008.34     1010.33     58.70 o 
  -4  -9   8     1374.73     1357.52     68.06 o 
  -3  -9   8     4943.44     4908.50    194.49 o 
  -2  -9   8     1649.05     1640.05     72.60 o 
  -1  -9   8     2094.23     2056.29     65.56 o 
   0  -9   8     1956.73     1936.18     61.62 o 
   1  -9   8     2413.69     2460.68     80.22 o 
   2  -9   8      341.63      285.34     26.67 o 
   3  -9   8     7667.53     7063.80    189.81 o 
   4  -9   8     2065.97     1939.26     84.88 o 
   5  -9   8     1692.17     1676.10     78.92 o 
   6  -9   8      381.23      378.89     33.00 o 
  -5  -8   8      660.92      747.98     47.47 o 
  -4  -8   8      593.15      611.65     38.43 o 
  -3  -8   8     2648.00     2597.53    109.77 o 
  -2  -8   8     2635.80     2599.93     77.32 o 
  -1  -8   8     2303.80     2325.07     71.08 o 
   0  -8   8      807.72      816.55     30.74 o 
   1  -8   8     1979.03     1880.94     58.66 o 
   2  -8   8      474.35      467.79     33.12 o 
   3  -8   8     3154.67     2993.85    127.69 o 
   4  -8   8     1583.69     1533.80     75.13 o 
   5  -8   8     2577.57     2459.70    106.81 o 
   6  -8   8       75.45       67.41     18.48 o 
  -5  -7   8     2473.56     2621.73    115.89 o 
  -4  -7   8      422.60      442.74     31.21 o 
  -3  -7   8     4162.92     4083.47    162.43 o 
  -2  -7   8     1551.21     1601.96     70.94 o 
  -1  -7   8     5329.66     5297.54    146.87 o 
   0  -7   8       67.15      103.13     30.02 o 
   1  -7   8     6990.80     7007.60    267.62 o 
   2  -7   8      230.96      222.21     15.56 o 
   3  -7   8     3690.12     3429.90    143.34 o 
   4  -7   8      539.51      537.65     29.47 o 
   5  -7   8     4342.80     4363.00    292.83 o 
   6  -7   8        8.36       24.44     14.88 o 
  -6  -6   8       67.38       93.52     21.73 o 
  -5  -6   8     3548.72     3565.29    148.61 o 
  -4  -6   8      216.39      245.53     21.57 o 
  -3  -6   8     3745.28     3622.07    101.12 o 
  -2  -6   8      596.93      577.17     23.36 o 
  -1  -6   8    10331.40     9947.84    213.28 o 
   0  -6   8      310.40      284.00     14.55 o 
   1  -6   8     8535.88     8284.57    313.59 o 
   2  -6   8      240.33      222.99     21.97 o 
   3  -6   8     2943.46     2636.48    113.95 o 
   4  -6   8       15.15       11.35      7.99 o 
   5  -6   8     7132.58     7195.15    195.82 o 
   6  -6   8      151.03      158.50     23.88 o 
  -6  -5   8        8.19        5.84     16.26 o 
  -5  -5   8     2416.63     2554.19    110.46 o 
  -4  -5   8        6.48       15.31      7.60 o 
  -3  -5   8     5129.23     5397.28    295.27 o 
  -2  -5   8       34.95       36.27      7.43 o 
  -1  -5   8     9446.88     8872.37    299.10 o 
   0  -5   8      842.72      828.53     27.95 o 
   1  -5   8     4833.96     4736.59    186.14 o 
   2  -5   8        4.63       14.27     10.13 o 
   3  -5   8     2409.03     2336.76    102.88 o 
   4  -5   8      957.55     1005.34     55.58 o 
   5  -5   8     4891.03     4784.73    135.26 o 
   6  -5   8      506.31      499.18     27.34 o 
  -6  -4   8        9.03       18.48     14.80 o 
  -5  -4   8     2300.20     2331.87     70.09 o 
  -4  -4   8        0.94       -9.71      6.47 o 
  -3  -4   8     1468.64     1546.22     59.73 o 
  -2  -4   8      479.15      479.25     20.20 o 
  -1  -4   8     5509.51     5435.79    145.15 o 
   0  -4   8      417.64      452.60     28.15 o 
   1  -4   8     7135.41     6870.72    385.72 o 
   2  -4   8      165.98      209.17     20.84 o 
   3  -4   8     1367.36     1170.36     59.91 o 
   4  -4   8     1652.02     1563.73     75.56 o 
   5  -4   8     3450.47     3417.01    127.26 o 
   6  -4   8      482.94      514.39     26.85 o 
  -6  -3   8      143.66      117.47     20.39 o 
  -5  -3   8     2563.43     2621.82     77.03 o 
  -4  -3   8     1072.25     1042.97     42.44 o 
  -3  -3   8     3027.43     3188.42     88.72 o 
  -2  -3   8     1176.06     1196.75     38.45 o 
  -1  -3   8    12308.80    11917.70    307.58 o 
   0  -3   8     1459.42     1410.75     45.03 o 
   1  -3   8     5074.22     5058.89    197.94 o 
   2  -3   8     4397.19     4795.00    189.87 o 
   3  -3   8     3774.66     3477.98    144.23 o 
   4  -3   8      371.48      375.37     30.20 o 
   5  -3   8     4491.88     4464.59    127.27 o 
   6  -3   8     1173.66     1138.97     49.01 o 
  -6  -2   8      112.09      112.33     20.07 o 
  -5  -2   8     2719.03     2716.60     78.96 o 
  -4  -2   8      749.85      778.62     28.70 o 
  -3  -2   8     2729.91     2779.26     78.21 o 
  -2  -2   8      555.98      586.92     22.46 o 
  -1  -2   8     9806.57     9577.17    249.38 o 
   0  -2   8      470.83      415.53     19.40 o 
   1  -2   8     8741.40     9283.27    349.71 o 
   2  -2   8     2439.75     2366.19    101.95 o 
   3  -2   8     4150.03     4177.71    169.56 o 
   4  -2   8      963.81      930.31     52.62 o 
   5  -2   8     1062.83     1080.74     41.46 o 
   6  -2   8     1954.39     1866.93     63.24 o 
  -6  -1   8      737.68      784.99     46.37 o 
  -5  -1   8     2866.97     2900.90    118.12 o 
  -4  -1   8      618.45      643.24     24.73 o 
  -3  -1   8     3733.93     3883.27    105.70 o 
  -2  -1   8     1141.82     1131.06     36.70 o 
  -1  -1   8      499.70      440.94     19.78 o 
   0  -1   8     5291.60     5695.24    153.26 o 
   1  -1   8     4305.25     4324.25    171.10 o 
   2  -1   8     2723.00     2564.98    109.61 o 
   3  -1   8     3007.87     2734.42    117.64 o 
   4  -1   8      724.15      670.63     43.25 o 
   5  -1   8      444.18      542.09     39.48 o 
   6  -1   8     2679.47     2582.55    127.45 o 
  -6   0   8     1974.94     1905.45     87.64 o 
  -5   0   8     2472.36     2452.25    103.29 o 
  -4   0   8      958.51      925.08     46.78 o 
  -3   0   8     3941.34     3876.61    105.60 o 
  -2   0   8     6304.74     6368.96    139.10 o 
  -1   0   8     4817.78     4644.49    132.56 o 
   0   0   8     8305.85     8932.23    254.84 o 
   1   0   8     3316.10     3514.12    234.02 o 
   2   0   8     3188.37     3093.53    128.82 o 
   3   0   8     1879.85     1779.50     83.22 o 
   4   0   8     5077.67     4946.77    200.53 o 
   5   0   8      190.17      187.80     26.15 o 
   6   0   8     3139.63     3009.84     92.77 o 
  -6   1   8     1208.71     1205.43     63.03 o 
  -5   1   8     1311.00     1327.48     63.97 o 
  -4   1   8      924.97      834.60     44.14 o 
  -3   1   8     1812.88     1837.80     54.77 o 
  -2   1   8     1789.04     1907.60     46.14 o 
   0   1   8     6114.10     6326.03    288.63 o 
   1   1   8     1799.23     1797.38     57.08 o 
   2   1   8     4216.14     4362.80    175.60 o 
   3   1   8     1308.69     1313.78     66.56 o 
   4   1   8     1792.40     1656.48     81.23 o 
   5   1   8      252.14      222.38     26.84 o 
   6   1   8     2445.04     2249.64    108.96 o 
  -6   2   8     1670.05     1601.75     78.44 o 
  -5   2   8      215.61      186.55     21.08 o 
  -4   2   8     3399.68     3307.32    132.03 o 
  -3   2   8      903.82      960.51     48.00 o 
  -2   2   8     1939.63     1967.44     48.00 o 
  -1   2   8     2084.19     2232.23     54.41 o 
   0   2   8     8958.45     9502.23    207.11 o 
   1   2   8        3.90        2.13      7.85 o 
   2   2   8     5567.56     5632.00    222.02 o 
   3   2   8       57.28       45.32     15.57 o 
   4   2   8     2795.72     2744.47    121.93 o 
   5   2   8      349.68      266.85     29.63 o 
  -6   3   8     2113.20     2210.61    101.34 o 
  -5   3   8      173.64      138.59     22.05 o 
  -4   3   8     4621.13     4502.25    174.59 o 
  -3   3   8      693.32      671.14     26.83 o 
  -2   3   8     4275.60     4356.68    121.81 o 
  -1   3   8      921.38      916.95     31.69 o 
   0   3   8     9202.94     9608.63    210.15 o 
   1   3   8       31.88       29.87      7.56 o 
   2   3   8     6796.12     7207.77    279.62 o 
   3   3   8       83.26       85.77     18.00 o 
   4   3   8     3241.35     3135.69    137.50 o 
   5   3   8      167.71      147.43     25.46 o 
  -6   4   8     2363.37     2371.42    108.19 o 
  -5   4   8       10.62       20.43     14.39 o 
  -4   4   8     5408.93     5312.25    203.98 o 
  -3   4   8      258.10      242.78     16.09 o 
  -2   4   8     4766.48     4775.78    134.02 o 
  -1   4   8      236.82      266.74     13.77 o 
   0   4   8     3453.89     3668.04     86.82 o 
   1   4   8      346.76      376.15     17.91 o 
   2   4   8     6259.38     6489.38    254.53 o 
   3   4   8      197.84      145.53     22.34 o 
   4   4   8     2353.73     2376.00    111.52 o 
   5   4   8       28.45       25.78     19.13 o 
  -5   5   8       24.66       16.62     15.89 o 
  -4   5   8     2834.77     2755.29    114.35 o 
  -3   5   8        1.19       17.73     10.34 o 
  -2   5   8     3120.63     3086.05     91.89 o 
  -1   5   8      380.53      384.10     22.11 o 
   0   5   8     3744.06     3949.92     93.38 o 
   1   5   8     1373.06     1472.25     42.10 o 
   2   5   8     3126.05     3202.65    137.26 o 
   3   5   8      727.26      688.06     46.05 o 
   4   5   8     2219.89     2227.31    107.83 o 
  -5   6   8        1.43       -7.13     15.73 o 
  -4   6   8     2231.38     2263.11     73.19 o 
  -3   6   8      713.20      630.40     29.11 o 
  -2   6   8     3189.50     3076.43     93.18 o 
  -1   6   8      126.06       85.82     20.43 o 
   0   6   8     1837.85     1943.96     65.30 o 
   1   6   8       93.56       93.32     16.36 o 
   2   6   8     2169.07     2234.02     75.80 o 
   3   6   8     1376.10     1319.05     72.40 o 
   4   6   8     1477.89     1562.43     84.88 o 
  -4   7   8     2007.23     1983.75     67.51 o 
  -3   7   8      780.35      774.96     34.47 o 
  -2   7   8     3583.51     3306.08    100.66 o 
  -1   7   8      486.10      429.43     30.38 o 
   0   7   8     3931.77     4042.63    154.71 o 
   1   7   8     1420.13     1528.26     56.45 o 
   2   7   8     1764.68     1964.56     70.22 o 
   3   7   8     1068.58     1096.10     65.26 o 
  -4   8   8     1060.07     1051.55     44.32 o 
  -3   8   8     1257.57     1206.15     47.90 o 
  -2   8   8     2090.78     1973.32     67.96 o 
  -1   8   8      755.10      686.90     34.34 o 
   0   8   8      978.59      971.37     63.93 o 
   1   8   8      747.13      753.57     55.74 o 
   2   8   8      397.20      406.22     28.74 o 
   3   8   8     1283.31     1481.12     82.41 o 
  -3   9   8      965.72      932.37     42.20 o 
  -2   9   8     1707.32     1622.39     92.75 o 
  -1   9   8     2870.35     2708.80    134.66 o 
   0   9   8     1273.51     1299.11     80.38 o 
   1   9   8     1347.06     1406.37     83.46 o 
   2   9   8      342.96      388.30     43.78 o 
  -2  10   8      735.20      607.19     53.67 o 
  -1  10   8      709.57      695.68     56.63 o 
   0  10   8      569.92      536.34     49.82 o 
  -1 -14   9      133.55      140.86     22.62 o 
   0 -14   9      778.76      725.69     34.96 o 
   1 -14   9       89.02       98.46     27.61 o 
   2 -14   9     3121.28     3111.41    147.03 o 
   3 -14   9      227.33      272.49     37.33 o 
  -3 -13   9      313.01      286.11     28.90 o 
  -2 -13   9     1753.73     1791.30     86.30 o 
  -1 -13   9      150.35      142.28     21.16 o 
   0 -13   9     1586.22     1582.08     57.44 o 
   1 -13   9       11.37       -0.59     12.61 o 
   2 -13   9     2953.38     2921.74    136.00 o 
   3 -13   9       22.64       35.63     19.82 o 
   4 -13   9      902.80      958.08     52.74 o 
  -3 -12   9      241.45      200.21     23.07 o 
  -2 -12   9     2826.68     2930.21    126.27 o 
  -1 -12   9        8.24       -4.95     11.15 o 
   0 -12   9     2721.92     2567.94     82.45 o 
   1 -12   9       71.65       51.74     12.43 o 
   2 -12   9     1844.83     1857.50     92.14 o 
   3 -12   9       60.98       76.57     12.49 o 
   4 -12   9     2334.37     2270.48     98.99 o 
  -4 -11   9     1780.57     1857.94     89.91 o 
  -3 -11   9      149.57      159.27     22.98 o 
  -2 -11   9     5019.36     4853.86    194.13 o 
  -1 -11   9        1.90        6.69     10.74 o 
   0 -11   9     2203.60     2232.49     71.85 o 
   1 -11   9       35.91       22.63     11.98 o 
   2 -11   9     1700.41     1652.38     44.73 o 
   3 -11   9      688.58      665.44     37.82 o 
   4 -11   9     2310.42     2121.79     93.15 o 
   5 -11   9       95.55      102.92     20.43 o 
  -4 -10   9     1921.66     1879.91     89.18 o 
  -3 -10   9      670.66      605.86     38.87 o 
  -2 -10   9     2018.78     2023.29     90.60 o 
  -1 -10   9      167.79      148.00     17.23 o 
   0 -10   9     2561.20     2477.00     77.11 o 
   1 -10   9      124.29      177.56     21.63 o 
   2 -10   9     1775.72     1754.06     59.09 o 
   3 -10   9     1660.64     1522.71     51.68 o 
   4 -10   9     1001.71      883.33     48.00 o 
   5 -10   9      309.78      300.33     28.38 o 
  -5  -9   9       85.59       89.59     22.09 o 
  -4  -9   9     3155.16     3119.60    133.28 o 
  -3  -9   9      841.64      803.02     45.24 o 
  -2  -9   9     2144.41     2069.10     91.09 o 
  -1  -9   9      850.38      826.17     44.23 o 
   0  -9   9     2660.12     2651.68     65.10 o 
   1  -9   9       19.15       18.37      7.85 o 
   2  -9   9     2903.76     3031.87    130.77 o 
   3  -9   9     1864.63     1646.46     80.30 o 
   4  -9   9      875.95      880.03     35.92 o 
   5  -9   9      459.84      480.76     35.15 o 
  -5  -8   9       19.09       13.54     14.59 o 
  -4  -8   9     3128.89     3078.78    130.65 o 
  -3  -8   9      949.50      909.15     48.32 o 
  -2  -8   9     2346.72     2210.93     94.98 o 
  -1  -8   9     1899.71     1904.11     82.90 o 
   0  -8   9     4400.21     4250.11    120.85 o 
   1  -8   9      250.71      193.71     13.31 o 
   2  -8   9     3113.17     2991.09    129.03 o 
   3  -8   9     1147.47     1084.63     59.30 o 
   4  -8   9     1083.36     1079.00     40.86 o 
   5  -8   9      803.20      811.29     48.52 o 
   6  -8   9      928.64      879.76     54.32 o 
  -5  -7   9      958.87      967.12     55.05 o 
  -4  -7   9     1851.27     1877.16     85.45 o 
  -3  -7   9     1159.55     1163.23     57.24 o 
  -2  -7   9     2046.59     2002.85     60.14 o 
  -1  -7   9     4370.85     4473.83    121.02 o 
   0  -7   9     1914.54     1927.51    115.27 o 
   1  -7   9     2538.35     2502.75    107.18 o 
   2  -7   9     2789.24     2668.83    114.56 o 
   3  -7   9      861.13      883.98     51.32 o 
   4  -7   9      564.26      551.66     39.85 o 
   5  -7   9     2365.95     2456.12     78.19 o 
   6  -7   9      177.61      254.85     31.33 o 
  -6  -6   9      994.80     1041.42     59.71 o 
  -5  -6   9      351.70      389.59     31.21 o 
  -4  -6   9     1780.47     1810.15     81.72 o 
  -3  -6   9     1617.72     1614.59     67.94 o 
  -2  -6   9     1152.04     1127.60     37.98 o 
  -1  -6   9     6674.18     6522.46    172.90 o 
   0  -6   9      177.74      164.93     11.26 o 
   2  -6   9     1185.45     1258.05     63.80 o 
   3  -6   9     2513.98     2467.24    109.45 o 
   4  -6   9      673.07      660.01     44.06 o 
   5  -6   9     2390.77     2312.06     74.49 o 
   6  -6   9      188.70      217.03     28.09 o 
  -6  -5   9      869.90      822.68     50.27 o 
  -5  -5   9     1104.69     1161.28     59.71 o 
  -4  -5   9      729.69      730.97     35.41 o 
  -3  -5   9     4701.87     4784.32    130.91 o 
  -2  -5   9     1140.24     1119.55     52.54 o 
  -1  -5   9     2542.78     2370.99     69.04 o 
   0  -5   9     2035.81     2000.84     59.02 o 
   1  -5   9     4102.29     4039.97    163.12 o 
   2  -5   9     1948.42     2166.14     96.48 o 
   3  -5   9     4162.81     4106.21    169.12 o 
   4  -5   9      445.37      434.87     34.46 o 
   5  -5   9     1381.75     1466.17     52.73 o 
   6  -5   9      237.09      216.34     20.98 o 
  -5  -4   9     1949.52     2003.13     62.62 o 
  -4  -4   9      697.41      692.32     27.93 o 
  -3  -4   9     4735.82     4995.30    177.95 o 
  -2  -4   9      887.46      885.07     54.56 o 
  -1  -4   9     4530.06     4487.12    122.54 o 
   0  -4   9       24.86       18.63      7.02 o 
   1  -4   9     7090.81     7202.90    276.46 o 
   2  -4   9     1034.64     1182.44     60.24 o 
   3  -4   9     4472.41     4053.67    166.69 o 
   4  -4   9      259.85      291.21     27.44 o 
   5  -4   9     2303.92     2432.19     77.74 o 
   6  -4   9       43.41       48.29     15.44 o 
  -6  -3   9        4.41       20.27     16.17 o 
  -5  -3   9     4065.23     4057.20    113.87 o 
  -4  -3   9      261.15      251.18     17.45 o 
  -3  -3   9     4318.59     4419.46    120.97 o 
  -2  -3   9      335.68      329.95     16.64 o 
  -1  -3   9     3289.45     3236.63     91.62 o 
   0  -3   9      287.60      264.07     15.59 o 
   1  -3   9     8116.44     8508.29    323.64 o 
   2  -3   9        1.50        5.76     11.23 o 
   3  -3   9     4603.66     4490.66    183.10 o 
   4  -3   9       45.55       52.33     16.90 o 
   5  -3   9     2858.44     2633.08    119.83 o 
   6  -3   9        2.26        7.72     11.85 o 
  -6  -2   9       75.03       18.44     16.13 o 
  -5  -2   9     5120.53     5164.17    198.47 o 
  -4  -2   9      265.08      237.19     14.58 o 
  -3  -2   9     3209.91     3306.68     92.81 o 
  -2  -2   9       89.64       99.52     15.65 o 
  -1  -2   9     8585.57     8172.28    215.76 o 
   0  -2   9        1.25        7.51      6.58 o 
   1  -2   9     7966.08     8169.61    311.40 o 
   2  -2   9      144.57      147.80     18.32 o 
   3  -2   9     4241.93     4314.81    176.90 o 
   4  -2   9      179.43      199.80     23.39 o 
   5  -2   9     3698.27     3702.55    159.27 o 
   6  -2   9      187.13      193.31     23.00 o 
  -6  -1   9      264.30      247.11     25.54 o 
  -5  -1   9     3043.95     2802.80    116.50 o 
  -4  -1   9      212.47      219.64     14.31 o 
  -3  -1   9     3787.58     3750.64    103.86 o 
  -2  -1   9      396.88      378.24     22.84 o 
  -1  -1   9     2359.46     2148.09     65.05 o 
   0  -1   9      840.06      895.59     33.11 o 
   1  -1   9     3972.09     3907.38    110.93 o 
   2  -1   9        8.09        6.12     10.30 o 
   3  -1   9     5210.16     4925.25    198.91 o 
   4  -1   9      815.80      832.58     50.71 o 
   5  -1   9     1474.04     1474.87     77.71 o 
   6  -1   9      421.70      414.07     25.61 o 
  -6   0   9      212.61      174.02     26.15 o 
  -5   0   9     1958.93     1936.66     86.30 o 
  -4   0   9       41.08       28.66     12.61 o 
  -3   0   9     4884.31     4921.51    133.45 o 
  -2   0   9     3783.97     3883.37    107.85 o 
  -1   0   9     3428.90     3094.42    299.87 o 
   0   0   9      837.68      919.92     33.84 o 
   1   0   9     4297.32     4446.73    124.76 o 
   2   0   9     1320.82     1344.63     67.33 o 
   3   0   9     4927.46     4933.52    200.05 o 
   4   0   9     2650.17     2553.55    116.06 o 
   5   0   9     1644.68     1570.54     81.76 o 
   6   0   9      934.01      928.08     40.46 o 
  -6   1   9      460.49      455.59     35.02 o 
  -5   1   9     1758.59     1720.04     79.65 o 
  -4   1   9      325.93      263.97     24.40 o 
  -3   1   9     5371.09     5177.10    197.13 o 
  -2   1   9      400.93      400.81     24.65 o 
  -1   1   9     5633.51     5867.04    186.42 o 
   0   1   9      845.47      887.02     26.67 o 
   1   1   9     2995.74     2894.42     86.17 o 
   2   1   9      808.26      780.57     47.06 o 
   3   1   9     4724.52     4826.94    196.93 o 
   4   1   9      582.20      585.95     41.87 o 
   5   1   9     1079.40     1101.01     64.90 o 
  -6   2   9      611.02      577.97     40.82 o 
  -5   2   9      724.54      740.11     44.63 o 
  -4   2   9     1790.50     1668.68     76.01 o 
  -3   2   9     5787.49     5554.29    210.99 o 
  -2   2   9      480.84      482.38     32.96 o 
  -1   2   9     3354.09     3334.57     78.48 o 
   0   2   9     1777.19     1851.51     48.09 o 
   1   2   9      976.02      964.08     37.16 o 
   2   2   9     3802.70     3967.01    164.50 o 
   3   2   9     1598.55     1563.41     78.80 o 
   4   2   9     1097.18     1045.63     61.49 o 
   5   2   9      680.36      661.19     47.67 o 
  -6   3   9     1221.85     1172.23     64.66 o 
  -5   3   9      956.92      952.20     53.14 o 
  -4   3   9     4068.08     3907.62    155.86 o 
  -3   3   9     3036.92     2889.88    118.93 o 
  -2   3   9     1400.13     1355.49     47.02 o 
  -1   3   9     2833.42     2739.56     66.82 o 
   0   3   9     4069.85     4189.62     97.88 o 
   1   3   9     1768.13     1921.23     51.25 o 
   2   3   9     5271.87     5589.39    224.00 o 
   3   3   9      844.28      834.85     51.52 o 
   4   3   9     2764.44     2751.93    125.82 o 
   5   3   9      733.11      681.90     49.62 o 
  -5   4   9      234.97      258.82     27.89 o 
  -4   4   9     1202.93     1118.64     58.53 o 
  -3   4   9     1426.79     1388.73     66.97 o 
  -2   4   9     3198.62     3030.19     91.81 o 
  -1   4   9      895.00      828.10     34.08 o 
   0   4   9     2788.89     2992.29     73.57 o 
   1   4   9       92.95      102.35     18.57 o 
   2   4   9     2465.71     2525.37    113.46 o 
   3   4   9      202.58      209.94     27.89 o 
   4   4   9     2331.99     2306.88    111.11 o 
   5   4   9      140.70      139.61     27.56 o 
  -5   5   9      689.32      723.01     46.45 o 
  -4   5   9     2068.97     1940.47     88.77 o 
  -3   5   9      555.37      544.48     36.77 o 
  -2   5   9     3945.54     3719.77    109.89 o 
  -1   5   9      416.43      352.50     27.52 o 
   0   5   9     2507.03     2570.00     65.24 o 
   1   5   9     1966.40     2123.13     56.71 o 
   2   5   9     3650.88     3743.77    158.94 o 
   3   5   9       82.52       34.98     19.05 o 
   4   5   9     2733.25     2787.36    130.45 o 
  -5   6   9      299.41      254.57     29.83 o 
  -4   6   9     1608.80     1486.18     74.26 o 
  -3   6   9       15.58       21.73     16.13 o 
  -2   6   9     5436.97     5087.38    146.56 o 
  -1   6   9      131.98      121.80     22.48 o 
   0   6   9     5342.58     5522.81    157.78 o 
   1   6   9       89.78       77.11     14.97 o 
   2   6   9     1983.21     2075.22     99.84 o 
   3   6   9      242.99      197.66     31.54 o 
   4   6   9     2648.77     2802.20    133.20 o 
  -4   7   9     1652.37     1455.74     74.18 o 
  -3   7   9       45.06       37.33     17.03 o 
  -2   7   9     4467.14     4259.61    127.07 o 
  -1   7   9        0.21       -1.65     22.23 o 
   0   7   9     3778.01     3895.87    174.91 o 
   1   7   9       93.30       72.28     24.44 o 
   2   7   9     3196.10     3437.97    151.57 o 
   3   7   9      156.88      142.53     31.01 o 
  -3   8   9       53.43       13.74     19.17 o 
  -2   8   9     2722.85     2619.83     86.67 o 
  -1   8   9      149.61      110.42     28.94 o 
   0   8   9     1224.60     1252.21     76.21 o 
   1   8   9      582.51      569.86     47.67 o 
   2   8   9     1606.48     1734.05     66.13 o 
  -2   9   9     1864.72     1797.79    100.85 o 
  -1   9   9     1244.86     1023.79     70.45 o 
   0   9   9     2047.28     2127.71    112.97 o 
   1   9   9     1044.43     1135.02     73.01 o 
  -1 -14  10     1699.56     1709.42     84.19 o 
   0 -14  10      206.67      192.47     27.73 o 
   2 -14  10      897.79      883.89     59.22 o 
  -2 -13  10     1686.84     1678.53     82.25 o 
  -1 -13  10     1645.19     1669.98     80.79 o 
   0 -13  10      871.73      859.86     50.67 o 
   1 -13  10      494.67      535.61     38.79 o 
   2 -13  10     1610.47     1568.31     82.69 o 
   3 -13  10      505.60      566.90     42.40 o 
  -3 -12  10      941.53      937.48     54.97 o 
  -2 -12  10     2634.10     2579.04    113.66 o 
  -1 -12  10     1059.53     1019.25     55.05 o 
   0 -12  10     2631.58     2499.51    109.37 o 
   1 -12  10      613.35      548.54     38.71 o 
   2 -12  10     1944.52     1906.46     65.94 o 
   3 -12  10      458.47      501.07     25.15 o 
   4 -12  10     1807.56     1750.52     81.36 o 
  -4 -11  10      946.11      922.08     54.89 o 
  -3 -11  10      608.90      596.82     40.58 o 
  -2 -11  10     2150.69     2129.54     95.87 o 
  -1 -11  10      569.94      496.77     33.81 o 
   0 -11  10     2738.78     2597.81    111.96 o 
   1 -11  10      145.90      137.66     15.29 o 
   2 -11  10     2245.44     2159.06     71.15 o 
   3 -11  10      166.53      166.20     15.59 o 
   4 -11  10     1245.98     1164.28     60.12 o 
  -4 -10  10     2311.31     2168.17    100.25 o 
  -3 -10  10      139.76      124.93     20.84 o 
  -2 -10  10     2804.46     2783.75    118.41 o 
  -1 -10  10      151.27      167.33     18.65 o 
   0 -10  10     3443.22     3623.18    148.24 o 
   1 -10  10      488.69      472.70     44.39 o 
   2 -10  10     3751.82     3895.58    164.66 o 
   3 -10  10       59.15       78.45     12.10 o 
   4 -10  10     1397.06     1461.01     70.57 o 
   5 -10  10        1.23       11.51     14.07 o 
  -5  -9  10      405.24      402.53     34.62 o 
  -4  -9  10     5481.29     5329.92    213.91 o 
  -3  -9  10      346.19      397.74     30.69 o 
  -2  -9  10     2423.97     2264.12     98.50 o 
  -1  -9  10        5.31       11.39     10.42 o 
   0  -9  10     5130.09     5074.01    199.64 o 
   1  -9  10      128.82      125.00     13.13 o 
   2  -9  10     6272.54     6399.80    254.45 o 
   3  -9  10       86.54       85.82     19.50 o 
   4  -9  10     1748.29     1694.65     57.93 o 
   5  -9  10        1.61       26.11     14.35 o 
  -5  -8  10        0.45       -0.16     15.48 o 
  -4  -8  10     2731.18     2684.76    116.95 o 
  -3  -8  10       36.69       44.59     13.82 o 
  -2  -8  10     3520.33     3434.52    139.97 o 
  -1  -8  10      665.06      630.95     36.77 o 
   0  -8  10     4710.53     4430.09    175.93 o 
   1  -8  10       75.13       72.02      9.92 o 
   2  -8  10     3204.08     3123.45    132.27 o 
   3  -8  10     1689.45     1598.35     79.69 o 
   4  -8  10     2635.36     2429.67    112.65 o 
   5  -8  10      251.48      252.35     20.61 o 
  -5  -7  10        0.84        9.69     15.04 o 
  -4  -7  10     2403.89     2414.02    105.84 o 
  -3  -7  10      186.64      142.65     18.93 o 
  -2  -7  10     4884.41     4776.02    194.15 o 
  -1  -7  10     2150.02     2194.82     65.20 o 
   0  -7  10     2800.17     2608.76    110.30 o 
   1  -7  10      630.19      643.19     40.37 o 
   2  -7  10     2861.24     3047.08    130.36 o 
   3  -7  10      302.72      260.57     26.79 o 
   4  -7  10     2292.92     2139.47    101.50 o 
   5  -7  10      748.60      799.58     36.64 o 
   6  -7  10      963.01     1035.62     62.22 o 
  -5  -6  10      265.74      279.30     27.28 o 
  -4  -6  10     2607.88     2633.69    113.02 o 
  -3  -6  10      682.10      632.74     67.11 o 
  -2  -6  10     5587.72     5668.46    157.75 o 
  -1  -6  10     1323.39     1182.73     39.82 o 
   0  -6  10     3474.14     3398.12    138.84 o 
   1  -6  10      783.51      789.36     45.56 o 
   2  -6  10     3047.45     3192.44    135.59 o 
   3  -6  10     1287.31     1266.84     66.68 o 
   4  -6  10     1936.92     1780.88     88.33 o 
   5  -6  10      631.55      667.07     32.85 o 
   6  -6  10      870.27      945.46     42.14 o 
  -5  -5  10      435.54      426.16     32.92 o 
  -4  -5  10     2562.06     2526.66     76.26 o 
  -3  -5  10     1713.04     1736.68     55.44 o 
  -2  -5  10     4313.19     4213.92    117.20 o 
  -1  -5  10     2838.45     2827.68     81.72 o 
   0  -5  10     2192.46     2287.74     92.36 o 
   1  -5  10      986.31      971.34     36.85 o 
   2  -5  10     2839.40     2943.34    126.31 o 
   3  -5  10     2108.75     2078.54     97.08 o 
   4  -5  10      960.18      943.69     57.24 o 
   5  -5  10     1444.88     1458.13     78.56 o 
   6  -5  10     1041.58     1078.92     46.20 o 
  -5  -4  10     1303.16     1293.17     45.73 o 
  -4  -4  10     2572.22     2615.21     91.15 o 
  -3  -4  10     2920.73     2937.90     85.40 o 
  -2  -4  10     2979.32     2766.15    163.46 o 
  -1  -4  10     1593.68     1595.91     51.08 o 
   0  -4  10     1577.59     1477.18     68.26 o 
   1  -4  10     4338.49     4364.30    176.01 o 
   2  -4  10     2289.94     2365.38    105.31 o 
   3  -4  10     3012.41     2955.10    129.03 o 
   4  -4  10      540.13      531.59     39.56 o 
   5  -4  10     1200.24     1318.85     72.72 o 
   6  -4  10      546.16      541.58     30.81 o 
  -6  -3  10      946.09      879.56     51.16 o 
  -5  -3  10     3839.22     3729.63    150.35 o 
  -4  -3  10     1583.69     1507.90     49.59 o 
  -3  -3  10     1496.22     1504.69     48.87 o 
  -2  -3  10     2212.98     2089.43     63.68 o 
  -1  -3  10     3011.91     3009.92     87.19 o 
   0  -3  10      354.14      336.60     19.02 o 
   1  -3  10     7871.86     8520.62    325.47 o 
   2  -3  10     1183.05     1186.54     61.74 o 
   3  -3  10     2233.02     2266.71    104.46 o 
   4  -3  10      124.47      143.42     23.43 o 
   5  -3  10     2132.19     2088.88    102.07 o 
   6  -3  10      298.76      300.10     27.65 o 
  -6  -2  10      370.19      339.25     31.70 o 
  -5  -2  10     3496.46     3342.22    136.89 o 
  -4  -2  10     1098.94     1119.09     39.32 o 
  -3  -2  10     2941.14     2873.44     83.37 o 
  -2  -2  10      275.53      282.77     24.38 o 
  -1  -2  10     6563.68     6651.81    179.04 o 
   0  -2  10      392.33      404.05     20.84 o 
   1  -2  10     5587.79     5655.83    222.59 o 
   2  -2  10     1482.18     1480.91     73.01 o 
   3  -2  10     3576.38     3343.48    144.23 o 
   4  -2  10      415.03      383.76     34.58 o 
   5  -2  10     2192.32     2243.73    108.31 o 
   6  -2  10      166.21      181.63     20.36 o 
  -6  -1  10      172.21      140.01     24.65 o 
  -5  -1  10     3008.66     2837.91    119.54 o 
  -4  -1  10      537.43      513.51     34.09 o 
  -3  -1  10     4258.09     4172.77    116.23 o 
  -2  -1  10       27.69       30.37      8.92 o 
  -1  -1  10     4828.19     4414.35    135.01 o 
   0  -1  10      115.93      107.51     12.26 o 
   1  -1  10     4767.42     4771.98    134.04 o 
   2  -1  10      362.13      389.23     31.33 o 
   3  -1  10     4275.56     4067.74    170.21 o 
   4  -1  10       41.04       68.18     18.85 o 
   5  -1  10     1295.02     1321.04     73.82 o 
  -6   0  10       90.26       77.34     21.28 o 
  -5   0  10     2043.22     1943.84     88.57 o 
  -4   0  10       42.66       17.67     13.54 o 
  -3   0  10     6885.77     6749.83    180.91 o 
  -2   0  10        1.46        5.04      6.16 o 
  -1   0  10     5157.05     5153.73    244.60 o 
   0   0  10       86.55       78.42     11.24 o 
   1   0  10     2016.11     2021.04     64.73 o 
   2   0  10      179.79      204.22     24.57 o 
   3   0  10     7180.05     6951.78    275.32 o 
   4   0  10       86.07       73.61     19.78 o 
   5   0  10     1922.55     1851.62     94.49 o 
  -6   1  10        2.22      -20.49     13.66 o 
  -5   1  10     1763.88     1681.24     80.02 o 
  -4   1  10       12.49        4.42     11.51 o 
  -3   1  10     6260.18     5886.89    224.61 o 
  -2   1  10       29.49       27.29      8.92 o 
  -1   1  10     6896.03     6819.75    569.88 o 
   0   1  10       49.02       37.84     14.33 o 
   1   1  10     2720.60     2804.19     93.21 o 
   2   1  10      417.83      391.99     32.55 o 
   3   1  10     5179.99     5142.68    210.83 o 
   4   1  10      242.13      228.62     27.48 o 
   5   1  10     2348.95     2163.99    106.77 o 
  -5   2  10     1612.24     1581.73     77.46 o 
  -4   2  10     1619.07     1554.77     74.26 o 
  -3   2  10     2715.81     2683.67    113.26 o 
  -2   2  10      136.56      159.67     23.15 o 
  -1   2  10     4244.78     4096.78    387.28 o 
   0   2  10     1403.94     1454.28     40.37 o 
   1   2  10     2160.51     2356.73     84.50 o 
   2   2  10     2258.89     2448.19    111.39 o 
   3   2  10     4672.56     4849.69    201.38 o 
   4   2  10      282.19      240.95     28.46 o 
   5   2  10     1653.41     1591.33     86.38 o 
  -5   3  10      986.36      928.40     54.08 o 
  -4   3  10      160.98      136.93     21.85 o 
  -3   3  10     2522.24     2490.19    107.34 o 
  -2   3  10      244.33      209.01     24.93 o 
  -1   3  10     3064.90     2571.02    111.60 o 
   0   3  10     2169.84     2279.24     61.48 o 
   1   3  10     1480.27     1569.04     96.44 o 
   2   3  10      776.39      870.36     53.67 o 
   3   3  10     1254.94     1155.45     66.11 o 
   4   3  10      779.97      736.10     51.24 o 
   5   3  10     1359.66     1256.14     75.88 o 
  -5   4  10     1771.59     1695.80     83.59 o 
  -4   4  10      550.88      482.79     35.96 o 
  -3   4  10     1200.28     1106.48     58.82 o 
  -2   4  10     1404.92     1353.95     67.86 o 
  -1   4  10     2116.31     1796.65     84.68 o 
   0   4  10     1212.95     1309.41     38.71 o 
   1   4  10     3479.63     3836.20     93.00 o 
   2   4  10      955.05     1007.57     58.90 o 
   3   4  10     1599.38     1573.50     82.78 o 
   4   4  10     1830.82     1905.37     98.67 o 
  -5   5  10     1356.79     1285.93     69.52 o 
  -4   5  10      431.88      402.24     33.52 o 
  -3   5  10     1531.38     1484.60     73.86 o 
  -2   5  10     1569.52     1456.55     73.13 o 
  -1   5  10     1725.38     1521.96     54.70 o 
   0   5  10     1549.30     1651.58     57.56 o 
   1   5  10      809.49      827.92     29.85 o 
   2   5  10      840.25      879.44     54.76 o 
   3   5  10      443.37      462.44     40.25 o 
   4   5  10     2136.98     2293.95    114.76 o 
  -4   6  10     1055.74      961.56     56.79 o 
  -3   6  10      648.98      595.92     41.79 o 
  -2   6  10     1837.71     1682.66     82.29 o 
  -1   6  10      671.31      614.25     31.88 o 
   0   6  10     1528.87     1610.60     57.37 o 
   1   6  10      743.15      790.30     37.23 o 
   2   6  10     1973.65     1905.90     96.07 o 
   3   6  10       87.23       69.32     24.36 o 
  -3   7  10      340.35      350.52     32.67 o 
  -2   7  10     1299.68     1213.74     67.13 o 
  -1   7  10      434.86      398.86     27.41 o 
   0   7  10     2109.49     2083.89    105.35 o 
   1   7  10      171.86      148.16     27.89 o 
   2   7  10     1389.18     1560.45     85.21 o 
  -2   8  10     2123.47     1914.86     94.13 o 
  -1   8  10      212.04      180.75     33.73 o 
   0   8  10     1394.05     1429.51     83.14 o 
   1   8  10       23.10      -12.85     22.29 o 
  -1 -14  11     2145.42     2108.05     99.56 o 
   0 -14  11       59.68       35.51     17.19 o 
   1 -14  11     2088.03     2175.83    103.94 o 
  -2 -13  11      473.18      433.54     34.98 o 
  -1 -13  11     2387.94     2371.42    107.54 o 
   0 -13  11      144.36      102.07     21.00 o 
   1 -13  11     1116.82     1152.57     64.45 o 
  -3 -12  11     1397.63     1422.54     73.70 o 
  -2 -12  11     1116.97     1036.80     57.56 o 
  -1 -12  11     2849.52     2849.54    123.64 o 
   0 -12  11     1116.27     1122.17     59.91 o 
   1 -12  11     1236.58     1315.20     69.44 o 
   2 -12  11      455.77      476.91     40.21 o 
   3 -12  11      712.27      716.76     42.28 o 
   4 -12  11     1114.58     1098.37     58.86 o 
  -3 -11  11     2240.29     2141.49     99.03 o 
  -2 -11  11      286.27      254.89     24.77 o 
  -1 -11  11     2589.63     2460.76    108.39 o 
   0 -11  11      827.54      805.17     47.31 o 
   1 -11  11     1390.09     1355.70     70.05 o 
   2 -11  11      901.26      983.53     59.75 o 
   3 -11  11     1305.29     1215.44     44.79 o 
   4 -11  11     1045.55     1017.54     55.90 o 
  -4 -10  11     1463.75     1372.07     71.75 o 
  -3 -10  11      630.83      630.26     40.70 o 
  -2 -10  11     2071.62     1929.53     88.41 o 
  -1 -10  11     1249.29     1216.01     61.45 o 
   0 -10  11     2615.18     2545.76    110.66 o 
   1 -10  11     1271.32     1152.37     61.90 o 
   2 -10  11     2907.80     2959.92    132.51 o 
   3 -10  11      160.10      157.48     24.97 o 
   4 -10  11     1368.14     1271.66     48.10 o 
   5 -10  11       65.30       52.45     17.59 o 
  -4  -9  11     3036.38     3010.31    131.14 o 
  -3  -9  11     1185.94     1220.87     62.47 o 
  -2  -9  11     1257.75     1209.73     61.01 o 
  -1  -9  11      558.34      545.05     35.63 o 
   0  -9  11     4527.78     4487.98    180.27 o 
   1  -9  11     1124.51     1079.04     58.41 o 
   2  -9  11     7301.53     7256.94    201.65 o 
   3  -9  11      509.28      468.76     36.52 o 
   4  -9  11     1044.51     1012.23     61.17 o 
   5  -9  11       34.97       53.95     18.97 o 
  -5  -8  11      704.69      722.32     48.20 o 
  -4  -8  11     2075.12     2117.25     97.08 o 
  -3  -8  11      581.19      595.24     37.37 o 
  -2  -8  11     2541.17     2606.08    111.47 o 
  -1  -8  11      120.10      112.69     18.16 o 
   0  -8  11     3784.84     3714.02    152.38 o 
   1  -8  11      803.52      786.69     46.98 o 
   2  -8  11     1690.24     1697.70     82.21 o 
   3  -8  11       42.91       35.75     16.86 o 
   4  -8  11     1598.77     1525.42     80.22 o 
   5  -8  11        5.31       -5.84     26.27 o 
  -5  -7  11      287.59      337.59     32.15 o 
  -4  -7  11     2166.38     2116.77     96.03 o 
  -3  -7  11      237.73      230.49     22.58 o 
  -2  -7  11     4997.63     5023.30    137.99 o 
  -1  -7  11       37.15       29.41      8.64 o 
   0  -7  11     6357.85     6530.97    253.84 o 
   1  -7  11      111.50       71.02     16.74 o 
   2  -7  11     3851.17     3893.92    162.83 o 
   3  -7  11        2.13       -5.03     13.78 o 
   4  -7  11     2914.06     2634.58    121.69 o 
   5  -7  11       81.82       69.40     14.74 o 
  -5  -6  11      145.47      187.64     25.66 o 
  -4  -6  11     2951.97     2884.53    122.70 o 
  -3  -6  11       47.02       33.49     10.14 o 
  -2  -6  11     6985.52     7136.90    312.94 o 
  -1  -6  11       13.53       15.83      7.36 o 
   0  -6  11     4162.23     4231.71    171.18 o 
   1  -6  11       12.47        0.73     12.40 o 
   2  -6  11     3236.54     3118.22    134.13 o 
   3  -6  11      169.78      193.07     26.02 o 
   4  -6  11     3925.75     3614.87    157.48 o 
   5  -6  11       29.01       52.70     21.61 o 
  -5  -5  11       10.43       33.44     15.65 o 
  -4  -5  11     3996.76     3937.03    112.96 o 
  -3  -5  11      169.21      155.59     27.24 o 
  -2  -5  11     3642.83     3720.51    105.88 o 
  -1  -5  11      752.05      789.39     35.04 o 
   0  -5  11     3869.03     4021.16    113.96 o 
   1  -5  11      692.28      716.97     43.54 o 
   2  -5  11     4861.75     4915.11    199.40 o 
   3  -5  11     1132.45     1142.72     63.44 o 
   4  -5  11     2491.74     2463.51    116.26 o 
   5  -5  11      402.28      361.83     37.29 o 
  -5  -4  11      132.36      125.37     21.20 o 
  -4  -4  11     2525.61     2553.24     77.64 o 
  -3  -4  11      358.61      369.41     20.41 o 
  -2  -4  11     3604.58     3455.02     99.49 o 
  -1  -4  11      620.30      645.17     27.88 o 
   0  -4  11     3719.47     3578.71    124.16 o 
   1  -4  11     2094.82     2176.40     98.18 o 
   2  -4  11     3349.62     3433.39    145.69 o 
   3  -4  11     1145.76     1111.47     62.10 o 
   4  -4  11     1289.92     1280.54     71.75 o 
   5  -4  11       73.52       82.05     22.54 o 
  -5  -3  11      936.42      855.48     50.14 o 
  -4  -3  11     3397.03     3348.86     97.35 o 
  -3  -3  11      957.59      939.14     68.63 o 
  -2  -3  11     2988.26     2840.04    170.66 o 
  -1  -3  11     1468.35     1588.86     52.50 o 
   0  -3  11     2039.63     2112.07     66.01 o 
   1  -3  11     5030.45     5308.40    211.52 o 
   2  -3  11     4406.68     4628.52    189.30 o 
   3  -3  11      804.66      689.32     46.25 o 
   4  -3  11     1291.01     1253.46     70.17 o 
   5  -3  11     1216.53     1152.85     68.79 o 
  -5  -2  11      842.11      753.69     47.10 o 
  -4  -2  11     2336.16     2101.62    192.28 o 
  -3  -2  11      706.34      667.53     38.47 o 
  -2  -2  11     2942.20     2790.14    129.82 o 
  -1  -2  11      852.08      865.74     34.24 o 
   0  -2  11     1550.21     1659.35     54.62 o 
   1  -2  11     2209.68     2186.12     98.34 o 
   2  -2  11     1391.72     1340.86     69.52 o 
   3  -2  11     1345.31     1290.15     70.17 o 
   4  -2  11      532.26      560.70     43.13 o 
   5  -2  11      900.28      882.44     59.47 o 
  -5  -1  11     1208.51     1091.36     59.63 o 
  -4  -1  11     2422.67     2216.57     98.22 o 
  -3  -1  11     2163.56     2250.19     69.55 o 
  -2  -1  11      752.35      730.77     40.60 o 
  -1  -1  11     1412.48     1357.82     46.64 o 
   0  -1  11      723.23      710.98     30.39 o 
   1  -1  11     1841.33     1884.13     62.30 o 
   2  -1  11     1566.06     1647.23     82.05 o 
   3  -1  11     3500.41     3356.29    146.54 o 
   4  -1  11      205.28      232.68     30.97 o 
   5  -1  11     1387.66     1409.73     80.26 o 
  -5   0  11     1533.79     1324.65     68.18 o 
  -4   0  11     2271.43     2113.85     95.18 o 
  -3   0  11     6632.08     6297.48    241.15 o 
  -2   0  11     2170.20     2072.39     64.74 o 
  -1   0  11     2595.85     2642.28     93.33 o 
   0   0  11      743.21      783.15     43.03 o 
   1   0  11     1859.68     1967.94     64.61 o 
   2   0  11      514.33      542.94     39.40 o 
   3   0  11     6443.84     6221.19    251.41 o 
   4   0  11      402.22      417.77     37.94 o 
   5   0  11     1681.18     1625.99     88.29 o 
  -5   1  11     1621.28     1549.22     77.51 o 
  -4   1  11      244.80      196.52     23.23 o 
  -3   1  11     2567.66     2506.48    108.88 o 
  -2   1  11      131.52      102.35     21.89 o 
  -1   1  11     3304.13     3280.63    131.03 o 
   0   1  11      586.38      584.19     37.05 o 
   1   1  11     1174.69     1223.18     83.08 o 
   2   1  11       92.50       81.60     19.82 o 
   3   1  11     3156.19     3109.06    139.40 o 
   4   1  11        7.41        3.85     16.42 o 
   5   1  11     1517.08     1371.22     79.33 o 
  -5   2  11     1530.63     1418.57     73.65 o 
  -4   2  11      203.73      181.48     25.34 o 
  -3   2  11     3608.45     3282.02    136.97 o 
  -2   2  11      422.58      335.24     30.16 o 
  -1   2  11     5764.46     5477.60    338.54 o 
   0   2  11      300.76      304.14     20.15 o 
   1   2  11     1238.41     1279.97     81.46 o 
   2   2  11       24.38       14.27     15.77 o 
   3   2  11     2450.59     2505.71    118.16 o 
   4   2  11      146.53      112.65     24.16 o 
  -5   3  11     2056.10     1888.63     91.81 o 
  -4   3  11        0.61        4.74     14.23 o 
  -3   3  11     2834.35     2531.29    111.52 o 
  -2   3  11       82.07       85.82     19.66 o 
  -1   3  11     5007.17     4501.36    181.16 o 
   0   3  11      325.66      353.92     22.27 o 
   1   3  11     2464.50     2761.27     86.16 o 
   2   3  11       44.74       25.82     16.58 o 
   3   3  11     1844.81     1809.14     92.99 o 
   4   3  11      100.44       92.63     24.77 o 
  -4   4  11        0.08       -9.49     13.90 o 
  -3   4  11     3060.89     2653.79    116.95 o 
  -2   4  11      122.05      111.19     24.00 o 
  -1   4  11     3462.25     3190.57    136.16 o 
   0   4  11      126.95      122.28     26.00 o 
   1   4  11     3949.71     4394.06    232.39 o 
   2   4  11        3.56        2.31     16.50 o 
   3   4  11     1964.50     1762.15     92.22 o 
   4   4  11      383.33      451.57     43.29 o 
  -4   5  11       75.51       65.51     21.08 o 
  -3   5  11     1983.72     1911.77     91.73 o 
  -2   5  11     1000.72      873.60     54.08 o 
  -1   5  11     1989.23     1853.36     89.71 o 
   0   5  11      625.53      682.63     45.16 o 
   1   5  11     3464.12     3720.94     91.99 o 
   2   5  11      132.79       92.95     24.28 o 
   3   5  11     1652.94     1698.35     91.77 o 
  -3   6  11     1406.58     1306.16     71.87 o 
  -2   6  11      414.03      378.61     35.59 o 
  -1   6  11     1727.89     1592.92     81.28 o 
   0   6  11      783.30      842.22     51.68 o 
   1   6  11     2609.76     2857.16    134.38 o 
   2   6  11      383.15      432.08     41.67 o 
  -3   7  11     1275.05     1148.80     67.53 o 
  -2   7  11     1025.39      881.06     56.99 o 
  -1   7  11      957.07      981.18     59.87 o 
   1   7  11     1577.65     1731.71     93.40 o 
   0 -14  12       96.46       40.05     19.74 o 
   1 -14  12     1944.26     1915.63     95.42 o 
  -2 -13  12       89.36      108.23     22.34 o 
  -1 -13  12     2330.53     2291.19    105.72 o 
   0 -13  12       58.66       45.93     18.08 o 
   1 -13  12     1269.30     1297.57     71.18 o 
   2 -13  12       43.71        8.31     21.32 o 
  -3 -12  12     1146.97     1197.73     65.55 o 
  -2 -12  12        0.01        7.38     13.74 o 
  -1 -12  12     3693.84     3478.67    147.75 o 
   0 -12  12      166.84      101.83     19.70 o 
   1 -12  12     1730.62     1754.09     87.60 o 
   2 -12  12        1.47       -3.45     18.77 o 
   3 -12  12     2541.67     2532.57     79.40 o 
  -3 -11  12     2676.73     2555.49    114.76 o 
  -2 -11  12       29.60       22.98     13.50 o 
  -1 -11  12     3231.78     3008.24    129.47 o 
   0 -11  12      350.84      315.45     27.85 o 
   1 -11  12     2227.00     2166.26    101.71 o 
   2 -11  12      332.17      312.82     33.28 o 
   3 -11  12     3446.36     3201.80    141.11 o 
   4 -11  12       80.23      102.52     20.23 o 
  -4 -10  12      222.93      224.17     26.59 o 
  -3 -10  12      515.49      530.50     37.42 o 
  -2 -10  12       96.10       74.59     17.07 o 
  -1 -10  12     2652.82     2547.63    111.80 o 
   0 -10  12      886.59      840.93     49.17 o 
   1 -10  12     2020.83     1926.61     92.10 o 
   2 -10  12     1006.79      964.32     59.43 o 
   3 -10  12      972.39     1024.35     60.24 o 
   4 -10  12      318.81      304.57     22.27 o 
  -4  -9  12      678.80      640.47     42.77 o 
  -3  -9  12     1799.48     1787.33     84.96 o 
  -2  -9  12      177.84      165.43     19.42 o 
  -1  -9  12     2638.73     2577.87    112.25 o 
   0  -9  12     1533.52     1594.46     77.67 o 
   1  -9  12     2440.21     2362.50    108.19 o 
   2  -9  12     2274.10     2371.82    108.76 o 
   3  -9  12     1866.57     1919.19     93.68 o 
   4  -9  12      624.19      639.38     48.72 o 
   5  -9  12      499.68      562.97     42.12 o 
  -4  -8  12      579.17      531.11     37.33 o 
  -3  -8  12     1837.54     1751.13     82.73 o 
  -2  -8  12      269.80      273.82     24.40 o 
  -1  -8  12     2392.00     2175.54     97.04 o 
   0  -8  12     1403.17     1380.42     69.15 o 
   1  -8  12     2384.93     2359.46    107.95 o 
   2  -8  12      983.46     1099.10     61.53 o 
   3  -8  12     1026.53     1100.93     63.44 o 
   4  -8  12     1264.66     1211.02     70.57 o 
   5  -8  12      669.02      734.53     36.90 o 
  -5  -7  12     1335.41     1424.08     74.06 o 
  -4  -7  12     1016.19      929.05     52.86 o 
  -3  -7  12     2167.38     2122.93     95.54 o 
  -2  -7  12     1454.33     1415.70     62.45 o 
  -1  -7  12     1198.31     1203.10     42.33 o 
   0  -7  12     5854.92     5779.55    229.15 o 
   1  -7  12      612.15      643.47     43.29 o 
   2  -7  12     1751.89     1797.75     87.40 o 
   3  -7  12      719.97      725.64     48.16 o 
   4  -7  12     3337.05     3056.97    138.43 o 
   5  -7  12      184.84      215.13     32.06 o 
  -5  -6  12     1086.95     1055.65     58.94 o 
  -4  -6  12     2045.76     2002.05     91.69 o 
  -3  -6  12     1289.00     1239.82     45.03 o 
  -2  -6  12     2768.42     2783.24     88.55 o 
  -1  -6  12     1382.11     1390.23     47.76 o 
   0  -6  12     3305.60     3341.82    141.03 o 
   1  -6  12      458.88      495.48     35.83 o 
   2  -6  12     2963.45     3186.76    138.27 o 
   3  -6  12      501.15      534.11     41.27 o 
   4  -6  12     3719.88     3682.60    162.15 o 
   5  -6  12      139.32      189.95     31.42 o 
  -5  -5  12      427.28      434.06     34.01 o 
  -4  -5  12     4207.23     4094.33    118.38 o 
  -3  -5  12     1304.43     1222.97     44.37 o 
  -2  -5  12     2954.24     2911.74     86.73 o 
  -1  -5  12     1905.20     1915.34     61.39 o 
   0  -5  12     5409.13     5320.51    148.10 o 
   1  -5  12        8.27       17.80     12.93 o 
   2  -5  12     3956.60     4161.82    173.74 o 
   3  -5  12      117.37      114.27     21.89 o 
   4  -5  12     1669.35     1729.56     91.04 o 
   5  -5  12      156.97      137.38     28.33 o 
  -5  -4  12      118.78       80.55     23.11 o 
  -4  -4  12     3571.20     3546.12    104.14 o 
  -3  -4  12      160.69      147.58     14.47 o 
  -2  -4  12     3686.45     3705.76    107.33 o 
  -1  -4  12      995.34     1013.71     38.52 o 
   0  -4  12     4929.27     4959.15    122.93 o 
   1  -4  12       72.75      121.28     19.74 o 
   2  -4  12     3157.60     3234.80    140.05 o 
   3  -4  12        0.19       -5.15     13.05 o 
   4  -4  12     2825.72     2753.03    128.26 o 
   5  -4  12       26.92       19.86     19.42 o 
  -5  -3  12        3.77        3.57     17.84 o 
  -4  -3  12     3464.37     3276.81     97.18 o 
  -3  -3  12       12.60       15.50     10.18 o 
  -2  -3  12     5422.86     5332.24    148.64 o 
  -1  -3  12      293.55      269.20     18.19 o 
   0  -3  12     5808.99     6070.78    166.76 o 
   1  -3  12     1303.65     1475.28     73.70 o 
   2  -3  12     3442.25     3447.82    148.16 o 
   3  -3  12       44.51       39.89     18.89 o 
   4  -3  12     2057.49     1916.56     97.53 o 
   5  -3  12       21.87       23.07     18.89 o 
  -5  -2  12        7.63      -13.17     16.26 o 
  -4  -2  12     3000.44     3085.63    131.54 o 
  -3  -2  12      259.51      247.95     19.47 o 
  -2  -2  12     6796.78     6390.00    367.93 o 
  -1  -2  12      168.29      180.27     15.74 o 
   0  -2  12     8741.96     9241.65    246.23 o 
   1  -2  12      557.20      573.79     39.12 o 
   2  -2  12     2889.33     2909.17    128.66 o 
   3  -2  12      246.40      260.49     29.35 o 
   4  -2  12     3100.52     2921.57    135.47 o 
   5  -2  12      432.94      457.37     42.97 o 
  -5  -1  12      143.72      109.20     22.58 o 
  -4  -1  12     2535.92     2415.48    108.23 o 
  -3  -1  12     1925.62     1728.55     57.92 o 
  -2  -1  12     2619.31     2504.49     76.68 o 
  -1  -1  12     1891.16     1920.08     62.02 o 
   0  -1  12     5859.49     6057.50    166.60 o 
   1  -1  12      935.58      931.20     54.03 o 
   2  -1  12     2246.08     2370.44    110.70 o 
   3  -1  12     1140.74     1113.98     65.14 o 
   4  -1  12     1194.29     1197.52     71.59 o 
   5  -1  12      689.17      729.37     54.72 o 
  -5   0  12      417.76      317.16     31.21 o 
  -4   0  12     2102.01     1933.42     91.57 o 
  -3   0  12     3559.05     3207.44    136.04 o 
  -2   0  12     2972.35     2737.87    135.96 o 
  -1   0  12     1198.70     1215.00     44.18 o 
   0   0  12     4794.22     4996.94    140.42 o 
   1   0  12     1709.13     1906.00     64.11 o 
   2   0  12     1466.88     1503.98     78.84 o 
   3   0  12     3543.28     3499.46    154.97 o 
   4   0  12     1297.62     1207.98     73.25 o 
   5   0  12     1020.32      993.10     65.67 o 
  -5   1  12      424.44      378.41     34.62 o 
  -4   1  12     1978.65     1864.43     89.75 o 
  -3   1  12      946.07      848.67     51.24 o 
  -2   1  12     1486.13     1388.90     72.15 o 
  -1   1  12     2035.12     2048.02     66.09 o 
   0   1  12     2358.17     2469.09     91.61 o 
   1   1  12     1744.93     1957.02     83.06 o 
   2   1  12     1076.11     1089.70     64.74 o 
   3   1  12      546.64      553.36     44.06 o 
   4   1  12      819.42      835.66     59.10 o 
  -5   2  12     1753.56     1737.71     87.36 o 
  -4   2  12     1467.11     1413.87     74.26 o 
  -3   2  12      766.75      673.07     46.33 o 
  -2   2  12      641.60      679.06     45.40 o 
  -1   2  12     2760.81     2591.85    114.68 o 
   0   2  12      516.20      515.87     26.91 o 
   1   2  12     4119.69     4542.15    131.72 o 
   2   2  12      325.35      340.71     36.28 o 
   3   2  12     1706.10     1704.88     90.48 o 
   4   2  12      526.54      593.86     49.25 o 
  -4   3  12      699.23      647.85     46.41 o 
  -3   3  12     1277.10     1255.49     68.59 o 
  -2   3  12      312.58      275.36     29.47 o 
  -1   3  12     4089.65     3894.12    161.62 o 
   0   3  12      864.64      852.22     51.24 o 
   1   3  12     5516.84     5857.85    165.19 o 
   2   3  12      167.94      181.44     28.90 o 
   3   3  12     1438.61     1469.85     82.29 o 
   4   3  12      330.05      327.86     39.48 o 
  -4   4  12      223.52      223.48     33.20 o 
  -3   4  12     1921.55     1775.94     88.86 o 
  -2   4  12       17.64       14.67     16.94 o 
  -1   4  12     1752.27     1739.33     85.82 o 
   0   4  12       27.47       32.51     16.62 o 
   1   4  12     2266.76     2441.81     79.68 o 
   2   4  12        7.55       -4.90     17.71 o 
   3   4  12     1306.80     1229.18     75.07 o 
  -3   5  12     1991.54     1843.55     92.58 o 
  -2   5  12       51.13       55.90     20.75 o 
  -1   5  12     1902.89     1765.03     87.52 o 
   0   5  12      349.39      373.50     34.09 o 
   1   5  12     2689.50     2972.69    129.55 o 
   2   5  12       49.94       45.12     21.77 o 
  -3   6  12     2597.41     2124.35    103.94 o 
  -2   6  12        6.20       -5.31     20.55 o 
  -1   6  12     1226.05     1210.82     68.43 o 
   0   6  12        0.23       19.50     19.21 o 
  -1   7  12     1453.47     1405.48     76.25 o 
  -1 -13  13     1221.63     1224.52     67.13 o 
   0 -13  13      334.31      336.65     33.12 o 
   1 -13  13     1021.53     1078.67     64.41 o 
   2 -13  13      939.85      964.24     64.09 o 
  -2 -12  13      385.21      383.76     32.43 o 
  -1 -12  13     2213.58     2053.25     97.04 o 
   0 -12  13      116.30      106.61     22.13 o 
   1 -12  13     1486.05     1396.36     75.48 o 
   2 -12  13      471.24      433.66     41.87 o 
   3 -12  13     2269.74     2161.36    104.87 o 
  -3 -11  13     1911.23     1814.08     89.06 o 
  -2 -11  13      675.82      668.61     44.14 o 
  -1 -11  13     2247.53     2209.80    101.99 o 
   0 -11  13        8.46        9.32     14.96 o 
   1 -11  13     1445.62     1423.60     75.52 o 
   2 -11  13      142.05      131.54     28.09 o 
   3 -11  13     2378.79     2382.77    112.69 o 
   4 -11  13       67.73       74.19     15.12 o 
  -3 -10  13     1488.02     1483.91     75.56 o 
  -2 -10  13      139.39      170.25     23.51 o 
  -1 -10  13     2640.02     2615.40    116.14 o 
   0 -10  13       49.22       56.63     19.13 o 
   1 -10  13     2351.38     2414.34    112.04 o 
   2 -10  13        2.53       33.08     16.66 o 
   3 -10  13     1878.97     1825.27     92.14 o 
   4 -10  13        7.25      -11.03     19.09 o 
  -4  -9  13        0.17        3.77     15.61 o 
  -3  -9  13     1868.17     1728.02     83.83 o 
  -2  -9  13        5.00       10.17     13.13 o 
  -1  -9  13     3815.17     3732.99    155.98 o 
   0  -9  13        0.51       60.52     17.35 o 
   1  -9  13     4074.99     4187.32    176.58 o 
   2  -9  13      151.67      195.55     27.40 o 
   3  -9  13     2789.42     2774.14    126.68 o 
   4  -9  13      116.16      130.41     28.82 o 
  -4  -8  13       82.22       98.83     21.97 o 
  -3  -8  13     2990.35     2930.98    127.20 o 
  -2  -8  13      308.07      325.14     28.78 o 
  -1  -8  13     5181.69     5154.32    207.18 o 
   0  -8  13      357.90      335.60     29.59 o 
   1  -8  13     2478.98     2516.74    115.73 o 
   2  -8  13      373.00      399.73     34.58 o 
   3  -8  13     3664.12     3699.14    160.77 o 
   4  -8  13      585.31      613.19     48.44 o 
   5  -8  13     1443.42     1436.08     84.96 o 
  -4  -7  13      404.27      354.41     31.58 o 
  -3  -7  13     3610.57     3419.20    144.15 o 
  -2  -7  13      824.04      811.07     33.81 o 
  -1  -7  13     2212.60     2297.52     71.83 o 
   0  -7  13      826.67      891.64     53.06 o 
   1  -7  13     2223.75     2397.60    148.14 o 
   2  -7  13      295.70      309.45     29.88 o 
   3  -7  13     2807.18     2863.36    130.04 o 
   4  -7  13     1649.29     1664.71     88.77 o 
   5  -7  13      504.08      531.80     47.06 o 
  -5  -6  13      957.03      993.14     58.37 o 
  -4  -6  13      631.86      601.52     40.66 o 
  -3  -6  13     3453.12     3386.63    104.99 o 
  -2  -6  13      926.42      916.38     40.82 o 
  -1  -6  13     2654.44     2637.03    136.89 o 
   0  -6  13     3002.73     2951.25    129.39 o 
   1  -6  13     1266.38     1366.93     72.32 o 
   2  -6  13     1544.29     1764.83     87.60 o 
   3  -6  13     2820.80     2910.47    131.99 o 
   4  -6  13     1648.51     1671.52     89.26 o 
   5  -6  13      718.08      731.60     56.67 o 
  -4  -5  13     1080.61     1022.74     42.75 o 
  -3  -5  13     2403.56     2302.99     73.77 o 
  -2  -5  13      926.54      992.28     38.85 o 
  -1  -5  13      952.16      978.19     38.12 o 
   0  -5  13     2627.42     2641.18     82.22 o 
   1  -5  13      943.80     1039.31     58.82 o 
   2  -5  13     2416.48     2605.51    118.57 o 
   3  -5  13     1677.51     1728.31     88.86 o 
   4  -5  13     2254.11     2375.67    116.70 o 
   5  -5  13      317.94      305.36     36.73 o 
  -5  -4  13     1302.90     1249.09     70.37 o 
  -4  -4  13      621.76      585.30     29.63 o 
  -3  -4  13     1301.24     1334.21     57.70 o 
  -2  -4  13     1508.96     1488.94     52.15 o 
  -1  -4  13     1026.24     1085.34     55.37 o 
   0  -4  13     4837.28     5222.78    146.69 o 
   1  -4  13      712.95      810.97     49.58 o 
   2  -4  13     2218.99     2285.92    107.02 o 
   3  -4  13      498.92      530.50     42.00 o 
   4  -4  13     2135.49     2138.62    107.38 o 
   5  -4  13      292.39      334.95     42.36 o 
  -5  -3  13      660.39      564.95     43.98 o 
  -4  -3  13      765.81      667.07     46.82 o 
  -3  -3  13      582.28      553.64     73.27 o 
  -2  -3  13     3548.48     3574.09    105.85 o 
  -1  -3  13     1200.80     1184.02     35.87 o 
   0  -3  13     5349.92     5728.74    159.41 o 
   1  -3  13       16.05       41.27     16.66 o 
   2  -3  13     1676.35     1730.66     86.55 o 
   3  -3  13      152.58      176.74     29.71 o 
   4  -3  13     4057.52     4036.49    177.95 o 
   5  -3  13       87.22      120.11     28.21 o 
  -5  -2  13      323.25      275.28     30.40 o 
  -4  -2  13     1499.56     1329.96     70.90 o 
  -3  -2  13       84.06       83.59     20.80 o 
  -2  -2  13     7425.05     7227.96    259.47 o 
  -1  -2  13     1386.57     1358.27     97.71 o 
   0  -2  13     3270.89     3446.39    131.32 o 
   1  -2  13        1.33       11.39     15.12 o 
   2  -2  13     2308.38     2332.66    109.61 o 
   3  -2  13        2.06       -0.89     15.77 o 
   4  -2  13     4023.58     3902.39    173.82 o 
   5  -2  13        0.43        4.58     22.78 o 
  -5  -1  13      141.57       87.92     23.47 o 
  -4  -1  13     2121.49     1940.76     93.52 o 
  -3  -1  13       42.17       20.92     17.71 o 
  -2  -1  13     2467.46     2362.48     74.54 o 
  -1  -1  13      448.86      412.75     23.02 o 
   0  -1  13     2079.25     2203.10     70.63 o 
   1  -1  13       78.66       82.05     19.42 o 
   2  -1  13     1557.04     1616.02     84.07 o 
   3  -1  13      130.19      126.92     27.81 o 
   4  -1  13     1635.45     1481.72     84.80 o 
  -5   0  13       13.95       20.47     19.86 o 
  -4   0  13     3173.73     2802.36    124.81 o 
  -3   0  13       16.58       12.08     17.35 o 
  -2   0  13     3526.67     3297.10    141.51 o 
  -1   0  13       10.35       10.28      9.58 o 
   0   0  13     2584.97     2731.34     84.35 o 
   1   0  13      169.14      229.72     29.19 o 
   2   0  13     2665.87     2728.78    125.91 o 
   3   0  13      247.00      235.88     32.31 o 
   4   0  13     1893.39     1704.31     94.25 o 
  -4   1  13     3559.59     2943.83    130.61 o 
  -3   1  13       14.11       -3.00     16.30 o 
  -2   1  13     2852.88     2374.01    109.73 o 
  -1   1  13      463.40      454.98     25.17 o 
   0   1  13     4541.10     4662.98    133.69 o 
   1   1  13       56.29       69.20     15.08 o 
   2   1  13     2962.55     3127.78    141.84 o 
   3   1  13        5.05       -1.38     18.04 o 
   4   1  13     1367.07     1427.77     84.72 o 
  -4   2  13     1486.64     1333.77     73.33 o 
  -3   2  13       47.55       33.48     20.88 o 
  -2   2  13     2280.25     1911.53     93.60 o 
  -1   2  13     2199.46     2040.07     96.07 o 
   0   2  13     3830.48     4167.04    121.70 o 
   1   2  13     1602.32     1745.95     61.90 o 
   2   2  13      795.82      880.53     58.74 o 
   3   2  13       96.78      145.93     28.62 o 
  -4   3  13     1435.20     1226.26     70.37 o 
  -3   3  13      423.20      417.52     37.82 o 
  -2   3  13     1970.69     1676.02     86.06 o 
  -1   3  13     1990.56     1865.77     90.52 o 
   0   3  13     2382.36     2372.79    107.46 o 
   1   3  13      434.70      497.43     28.88 o 
   2   3  13      756.11      727.51     53.83 o 
   3   3  13      421.56      419.71     43.45 o 
  -3   4  13     1073.73      946.44     61.01 o 
  -2   4  13     1750.09     1455.46     79.61 o 
  -1   4  13      912.21      907.77     56.47 o 
   0   4  13     1585.30     1732.40     85.41 o 
   1   4  13     2027.04     2165.41    126.45 o 
   2   4  13      379.31      405.16     40.94 o 
  -2   5  13      760.29      681.09     49.78 o 
  -1   5  13      941.90      946.89     58.62 o 
   0   5  13      276.18      339.82     34.25 o 
   1   5  13     1791.17     1963.05     95.22 o 
  -1   6  13     1391.84     1333.97     73.01 o 
   0   6  13       96.68      112.25     26.19 o 
  -1 -13  14      172.47      160.04     26.23 o 
   0 -13  14      712.53      687.70     48.64 o 
   1 -13  14     1007.38      996.26     62.47 o 
  -2 -12  14      547.72      488.67     39.28 o 
  -1 -12  14      795.00      736.10     48.48 o 
   0 -12  14      627.03      616.56     45.89 o 
   1 -12  14      741.80      703.06     49.62 o 
   2 -12  14      958.16     1038.07     45.82 o 
   3 -12  14      828.65      800.51     53.83 o 
  -2 -11  14      286.72      296.40     29.31 o 
  -1 -11  14      773.44      770.60     48.77 o 
   0 -11  14      748.10      747.57     50.02 o 
   1 -11  14     1108.45     1099.30     65.51 o 
   2 -11  14      889.36      950.70     59.06 o 
   3 -11  14      739.66      789.85     53.75 o 
  -3 -10  14      990.05      938.05     56.35 o 
  -2 -10  14      196.17      182.29     25.17 o 
  -1 -10  14     1328.54     1292.38     68.51 o 
   0 -10  14     1186.66     1192.25     66.76 o 
   1 -10  14     2307.11     2280.57    109.69 o 
   2 -10  14      127.34       97.25     25.01 o 
   3 -10  14     1556.68     1586.47     84.48 o 
   4 -10  14      167.23      211.56     34.37 o 
  -3  -9  14     1293.37     1330.61     70.41 o 
  -2  -9  14      200.64      188.05     26.31 o 
  -1  -9  14     1354.24     1275.03     68.06 o 
   0  -9  14      700.60      767.60     49.58 o 
   1  -9  14     3083.47     3179.26    142.32 o 
   2  -9  14       41.42       58.94     20.02 o 
   3  -9  14     1497.87     1551.49     83.38 o 
   4  -9  14      119.46      133.65     27.69 o 
  -4  -8  14      164.76      199.60     27.28 o 
  -3  -8  14     2990.27     2806.33    123.96 o 
  -2  -8  14      226.46      236.96     18.43 o 
  -1  -8  14      617.47      607.64     41.63 o 
   0  -8  14      664.04      606.79     42.89 o 
   1  -8  14     1597.50     1648.85     59.92 o 
   2  -8  14       78.41       68.79     20.59 o 
   3  -8  14     3157.07     3420.62    152.13 o 
   4  -8  14       12.16       43.45     22.90 o 
  -4  -7  14       57.08       52.37     19.86 o 
  -3  -7  14     4273.21     4339.18    207.77 o 
  -2  -7  14      123.88      129.82     20.94 o 
  -1  -7  14     1241.92     1244.54     51.72 o 
   0  -7  14        8.58       13.58     16.05 o 
   1  -7  14     2287.37     2677.99    122.38 o 
   2  -7  14        2.78        9.65     14.63 o 
   3  -7  14     3120.54     3255.03    146.01 o 
   4  -7  14       41.32       42.64     20.96 o 
  -4  -6  14       27.92       41.71     18.20 o 
  -3  -6  14     4217.52     4089.32    154.79 o 
  -2  -6  14        0.62       -8.44      9.73 o 
  -1  -6  14     1250.09     1261.03     46.74 o 
   0  -6  14       42.44       18.57     16.13 o 
   1  -6  14     2768.17     3232.29    142.61 o 
   2  -6  14       92.59       70.29     21.08 o 
   3  -6  14     3015.85     3233.10    145.53 o 
   4  -6  14      230.25      270.13     35.79 o 
  -4  -5  14       67.06       50.29     15.14 o 
  -3  -5  14     2669.52     2746.87     86.62 o 
  -2  -5  14      406.04      369.85     23.17 o 
  -1  -5  14     3770.80     3970.56    116.01 o 
   0  -5  14       13.88       -0.31      9.55 o 
   1  -5  14     4039.41     4502.33    187.72 o 
   2  -5  14      361.64      390.32     35.51 o 
   3  -5  14     1413.79     1522.10     82.09 o 
   4  -5  14      713.12      749.07     55.62 o 
  -4  -4  14      206.73      191.60     39.18 o 
  -3  -4  14     2788.16     2613.20    116.40 o 
  -2  -4  14     1397.11     1336.65     49.64 o 
  -1  -4  14     4746.89     4937.76    140.92 o 
   0  -4  14      205.82      220.14     17.97 o 
   1  -4  14     3533.69     3756.38    160.32 o 
   2  -4  14      378.55      427.42     36.28 o 
   3  -4  14     1072.64     1182.81     69.36 o 
   4  -4  14      832.45      885.39     61.09 o 
  -4  -3  14      304.69      266.77     29.96 o 
  -3  -3  14     1792.56     1670.23    135.90 o 
  -2  -3  14     2108.73     2124.14     70.46 o 
  -1  -3  14     2585.37     2694.77     83.55 o 
   0  -3  14     1303.55     1387.31     60.80 o 
   1  -3  14     3124.13     3493.42    150.51 o 
   2  -3  14     1141.57     1253.26     70.45 o 
   3  -3  14      555.69      511.49     43.05 o 
   4  -3  14     2151.82     2192.57    111.68 o 
  -4  -2  14      471.16      420.77     39.00 o 
  -3  -2  14      957.78      767.07     51.52 o 
  -2  -2  14     2125.73     1919.71    102.39 o 
  -1  -2  14     1601.57     1644.40     56.55 o 
   0  -2  14     1777.01     1937.92     64.59 o 
   1  -2  14     1641.70     1670.58     83.83 o 
   2  -2  14     1536.00     1628.02     84.88 o 
   3  -2  14      754.26      728.76     52.01 o 
   4  -2  14     1406.80     1437.30     84.28 o 
  -4  -1  14      681.78      661.92     48.28 o 
  -3  -1  14     1034.28      914.62     57.48 o 
  -2  -1  14     1707.82     1567.38     80.55 o 
  -1  -1  14      419.34      427.35     24.54 o 
   0  -1  14     2585.82     2681.34    142.20 o 
   1  -1  14     2166.49     2160.59    102.60 o 
   2  -1  14     3274.35     3454.99    154.24 o 
   3  -1  14      438.01      495.68     43.98 o 
   4  -1  14      969.72     1009.88     68.34 o 
  -4   0  14     3277.66     2819.87    128.42 o 
  -3   0  14      546.28      503.22     42.40 o 
  -2   0  14     2375.23     2189.49    103.85 o 
  -1   0  14       90.75       93.50     16.46 o 
   0   0  14     2865.63     3018.26    155.86 o 
   1   0  14     1047.60     1136.07     66.24 o 
   2   0  14     5450.50     5413.02    225.18 o 
   3   0  14      252.69      236.89     35.23 o 
   4   0  14     1495.46     1453.75     86.30 o 
  -4   1  14     1508.18     1357.76     76.05 o 
  -3   1  14      464.02      403.66     37.78 o 
  -2   1  14     2877.45     2516.37    116.34 o 
  -1   1  14        4.33       21.57     15.53 o 
   0   1  14     2671.23     2839.53    118.39 o 
   1   1  14       18.65       24.53     24.14 o 
   2   1  14     3017.11     3176.31    145.61 o 
   3   1  14        0.33       13.58     22.21 o 
  -3   2  14      257.87      231.62     34.29 o 
  -2   2  14     2690.26     2416.29    114.15 o 
  -1   2  14       34.79        7.70     17.03 o 
   0   2  14     1232.25     1289.43     49.57 o 
   1   2  14        7.28       11.18     12.39 o 
   2   2  14     2762.23     3021.38    140.94 o 
   3   2  14       11.53       -1.78     22.01 o 
  -3   3  14       58.86       37.50     20.02 o 
  -2   3  14     2384.43     1999.66     99.60 o 
  -1   3  14       75.52       81.19     21.65 o 
   0   3  14     2281.09     2452.53    111.56 o 
   1   3  14      290.45      299.68     24.11 o 
   2   3  14     1439.89     1466.69     85.00 o 
  -2   4  14     2219.62     1897.67     97.04 o 
  -1   4  14      288.74      274.35     32.02 o 
   0   4  14     1767.47     1953.20     94.45 o 
  -1   5  14      330.10      293.73     33.93 o 
   0   5  14     1446.39     1570.13     81.19 o 
  -1 -12  15       48.16       44.55     20.47 o 
   0 -12  15     1582.40     1617.52     85.57 o 
   1 -12  15       72.63       53.75     22.78 o 
   2 -12  15     1446.09     1613.99     87.60 o 
  -2 -11  15     1872.08     1780.27     89.46 o 
  -1 -11  15       91.77       81.36     22.34 o 
   0 -11  15     1911.75     2113.77    103.89 o 
   1 -11  15      299.48      330.41     36.08 o 
   2 -11  15     1732.30     1962.93    100.89 o 
   3 -11  15       97.82      116.26     25.58 o 
  -3 -10  15      671.75      639.06     46.01 o 
  -2 -10  15     1704.85     1616.67     82.98 o 
  -1 -10  15      516.20      505.45     40.41 o 
   0 -10  15     1941.85     1930.71     96.07 o 
   1 -10  15      982.90     1023.26     64.49 o 
   2 -10  15      220.67      286.59     36.28 o 
   3 -10  15      469.12      462.80     40.94 o 
  -3  -9  15      750.02      732.49     48.28 o 
  -2  -9  15     1118.98     1075.10     62.18 o 
  -1  -9  15      886.35      840.20     53.67 o 
   0  -9  15     2568.85     2575.92    120.03 o 
   1  -9  15     2217.34     2279.84    111.64 o 
   2  -9  15      980.28     1178.43     69.56 o 
   3  -9  15      607.58      698.52     51.68 o 
  -3  -8  15     1220.25     1232.14     67.61 o 
  -2  -8  15      625.83      635.19     31.25 o 
  -1  -8  15     1171.98     1255.21     69.56 o 
   0  -8  15     1552.42     1516.30     80.42 o 
   1  -8  15     1100.69     1192.34     69.03 o 
   2  -8  15      162.32      191.82     29.71 o 
   3  -8  15     1378.26     1631.34     87.52 o 
   4  -8  15      666.52      638.41     50.39 o 
  -4  -7  15      416.93      367.46     34.25 o 
  -3  -7  15     2410.83     2514.25    166.81 o 
  -2  -7  15      129.68      135.78     17.12 o 
  -1  -7  15     2472.91     2471.02     87.52 o 
   0  -7  15      780.01      778.01     52.45 o 
   1  -7  15     1994.74     2426.38    115.16 o 
   2  -7  15      362.74      436.82     38.71 o 
   3  -7  15     2532.95     2737.09    128.50 o 
   4  -7  15      234.74      251.28     35.59 o 
  -4  -6  15      250.88      246.60     40.15 o 
  -3  -6  15     2291.35     2343.51     77.05 o 
  -2  -6  15      370.93      353.69     22.70 o 
  -1  -6  15     1711.31     1767.75     60.99 o 
   0  -6  15      478.89      505.57     40.50 o 
   1  -6  15     2625.34     2885.17    131.09 o 
   2  -6  15       82.97       74.71     22.17 o 
   3  -6  15     2336.71     2413.53    116.87 o 
   4  -6  15      121.66      102.03     27.97 o 
  -4  -5  15      213.87      185.43     63.05 o 
  -3  -5  15     1971.56     1984.35     68.23 o 
  -2  -5  15       16.42        3.95     11.01 o 
  -1  -5  15     2340.93     2478.95     79.80 o 
   0  -5  15       51.92       75.48     22.42 o 
   1  -5  15     3626.54     3862.18    166.08 o 
   2  -5  15        0.93       -7.70     14.23 o 
   3  -5  15     1507.76     1496.24     82.29 o 
   4  -5  15        0.18       -0.93     20.19 o 
  -4  -4  15        6.44       27.16     22.29 o 
  -3  -4  15     1427.32     1394.76     53.31 o 
  -2  -4  15       16.36        8.18     12.38 o 
  -1  -4  15     2180.03     2233.63     72.68 o 
   0  -4  15       28.76       20.42     11.28 o 
   1  -4  15     3234.44     3430.22    149.98 o 
   2  -4  15      191.11      156.55     26.75 o 
   3  -4  15     1219.89     1304.09     76.49 o 
   4  -4  15      111.05      112.89     27.97 o 
  -4  -3  15        6.13      -22.54     21.69 o 
  -3  -3  15     1552.72     1492.96     74.63 o 
  -2  -3  15       87.00       70.90     11.32 o 
  -1  -3  15     2151.83     2274.65     74.00 o 
   0  -3  15      310.57      313.02     29.75 o 
   1  -3  15     3154.08     3330.63    146.26 o 
   2  -3  15       31.81       33.28     19.34 o 
   3  -3  15     1001.30     1125.33     70.37 o 
   4  -3  15      286.50      295.15     36.32 o 
  -4  -2  15        6.73        1.54     21.24 o 
  -3  -2  15     2539.92     2268.37    109.16 o 
  -2  -2  15       53.02       56.87     13.40 o 
  -1  -2  15     3019.88     3045.98    102.90 o 
   0  -2  15      103.33      109.38     34.86 o 
   1  -2  15     2779.69     2923.20    131.50 o 
   2  -2  15      368.18      418.82     37.74 o 
   3  -2  15     1378.18     1455.62     83.71 o 
  -4  -1  15      757.22      614.86     48.28 o 
  -3  -1  15     1247.17     1157.92     69.80 o 
  -2  -1  15      696.06      646.11     46.37 o 
  -1  -1  15     1653.35     1718.06     59.52 o 
   0  -1  15      496.95      492.17     27.42 o 
   1  -1  15     2589.99     2627.28    121.37 o 
   2  -1  15     1586.91     1708.00     90.96 o 
   3  -1  15      859.15      924.39     63.89 o 
  -3   0  15     1968.83     1541.07     83.75 o 
  -2   0  15      466.44      501.15     41.47 o 
  -1   0  15     1043.30     1051.76     61.45 o 
   0   0  15      909.78      961.98     41.63 o 
   1   0  15     1450.29     1479.13     80.67 o 
   2   0  15     2950.95     2713.58    128.99 o 
   3   0  15      766.56      765.41     57.24 o 
  -3   1  15      717.58      611.61     49.86 o 
  -2   1  15     1211.10     1174.66     68.71 o 
  -1   1  15      458.36      451.62     37.70 o 
   0   1  15      911.55     1008.98     42.34 o 
   1   1  15     1159.33     1235.39     71.30 o 
   2   1  15     1442.67     1471.96     84.23 o 
  -3   2  15      726.89      588.99     49.66 o 
  -2   2  15     1953.33     1855.59     95.02 o 
  -1   2  15      410.76      411.52     37.98 o 
   0   2  15     1865.11     1998.60     95.79 o 
   1   2  15      257.43      214.48     34.25 o 
   2   2  15     1850.05     1999.05    104.66 o 
  -2   3  15     2397.82     2056.77    103.25 o 
  -1   3  15      298.75      270.01     32.27 o 
   0   3  15     1631.88     1668.48     84.23 o 
  -1 -11  16       20.16      -17.92     16.66 o 
   0 -11  16     1163.81     1203.48     71.26 o 
   1 -11  16       17.28       20.67     23.07 o 
   2 -11  16     1878.28     2113.69    108.43 o 
  -2 -10  16     1760.91     1719.27     88.82 o 
  -1 -10  16       24.60       31.94     20.31 o 
   0 -10  16     1250.15     1303.97     74.55 o 
   1 -10  16       82.94       91.67     18.26 o 
   2 -10  16      643.32      770.96     54.76 o 
  -2  -9  16     2438.67     2426.18    115.20 o 
  -1  -9  16       69.93      108.15     23.71 o 
   0  -9  16     2204.62     2263.22    111.07 o 
   1  -9  16      484.51      594.18     46.98 o 
   2  -9  16     1087.13     1249.09     73.70 o 
   3  -9  16      313.11      297.74     34.17 o 
  -3  -8  16      245.12      248.53     32.67 o 
  -2  -8  16     2177.46     2354.34     96.05 o 
  -1  -8  16      145.69      191.41     29.67 o 
   0  -8  16     1232.34     1313.42     75.56 o 
   1  -8  16       47.52       61.62     22.29 o 
   2  -8  16      861.08     1044.26     64.57 o 
   3  -8  16      643.77      671.16     50.59 o 
  -3  -7  16      431.66      455.99     28.23 o 
  -2  -7  16     1112.41     1163.76     69.44 o 
  -1  -7  16     1074.88     1162.33     46.61 o 
   0  -7  16     1443.46     1486.06     73.05 o 
   1  -7  16      306.61      349.30     35.10 o 
   2  -7  16      968.66     1183.58     70.57 o 
   3  -7  16     1224.74     1286.58     76.17 o 
  -3  -6  16      938.06      942.39     42.89 o 
  -2  -6  16      853.01      818.34     37.46 o 
  -1  -6  16     2034.86     2147.35     92.34 o 
   0  -6  16     1067.92     1284.47     73.61 o 
   1  -6  16      873.12     1021.88     62.47 o 
   2  -6  16     1286.93     1419.58     79.17 o 
   3  -6  16     1023.67     1113.65     68.67 o 
  -3  -5  16      718.01      762.66     37.17 o 
  -2  -5  16      344.93      368.20     25.40 o 
  -1  -5  16     2342.42     2495.42    112.12 o 
   0  -5  16      652.04      707.56     49.37 o 
   1  -5  16     1621.18     1650.80     86.26 o 
   2  -5  16      696.06      755.96     52.33 o 
   3  -5  16      663.61      755.19     54.32 o 
  -3  -4  16     1066.98     1086.91     46.26 o 
  -2  -4  16      452.80      446.17     28.05 o 
  -1  -4  16     1868.29     1935.27     66.16 o 
   0  -4  16      421.84      443.58     26.07 o 
   1  -4  16     1306.02     1372.32     75.32 o 
   2  -4  16      384.16      395.23     37.13 o 
   3  -4  16      869.01     1062.30     68.75 o 
  -3  -3  16     2115.28     2065.04    102.92 o 
  -2  -3  16      544.44      534.72     29.05 o 
  -1  -3  16     2298.39     2314.86     75.77 o 
   0  -3  16        5.29       -4.72     10.36 o 
   1  -3  16     2235.87     2326.74    110.79 o 
   2  -3  16      229.94      200.29     30.65 o 
   3  -3  16     1750.71     1861.19    100.21 o 
  -3  -2  16     2241.06     2010.89    101.87 o 
  -2  -2  16      386.35      315.98     33.77 o 
  -1  -2  16     1336.88     1359.84     51.06 o 
   0  -2  16       13.25       21.01     20.69 o 
   1  -2  16     2337.99     2550.87    119.34 o 
   2  -2  16        3.75       -5.55     19.34 o 
   3  -2  16     2564.70     2598.54    127.85 o 
  -3  -1  16      759.71      720.82     53.67 o 
  -2  -1  16        4.40       13.90     19.09 o 
  -1  -1  16     1378.27     1346.36     50.58 o 
   0  -1  16      104.16       93.26     18.18 o 
   1  -1  16     1930.36     2076.47    102.92 o 
   2  -1  16      124.61      101.22     25.70 o 
  -3   0  16     1470.33     1204.90     74.10 o 
  -2   0  16       81.35       94.21     24.24 o 
  -1   0  16     1650.16     1697.38     86.10 o 
   0   0  16       49.67       61.31     14.93 o 
   1   0  16     2153.67     2336.35    113.79 o 
   2   0  16      348.37      329.15     36.60 o 
  -2   1  16      213.01      210.63     32.55 o 
  -1   1  16     2105.50     1988.71     97.85 o 
   0   1  16       14.05       45.28     19.94 o 
   1   1  16     1787.04     1809.22     94.53 o 
  -1   2  16     1095.22     1064.00     63.97 o 
   0   2  16      652.39      653.81     46.82 o 
  -1 -10  17      625.34      650.61     50.35 o 
   0 -10  17     1558.53     1649.30     90.80 o 
   1 -10  17       47.88       52.49     25.38 o 
  -2  -9  17     1748.25     1891.79     98.06 o 
  -1  -9  17       49.30       19.50     20.80 o 
   0  -9  17     2099.57     2272.55    113.74 o 
   1  -9  17        6.82       65.59     27.48 o 
   2  -9  17     1344.13     1514.80     85.25 o 
  -2  -8  17     1501.62     1657.60     70.59 o 
  -1  -8  17        0.73        1.46     18.65 o 
   0  -8  17     2484.97     3022.63    142.53 o 
   1  -8  17        1.21      -24.44     17.84 o 
   2  -8  17     2100.38     2333.11    115.81 o 
  -2  -7  17     1280.34     1416.47     54.64 o 
  -1  -7  17      614.69      658.95     33.88 o 
   0  -7  17     2176.09     2734.14    131.50 o 
   1  -7  17        0.94       -0.41     17.92 o 
   2  -7  17     1712.50     1898.24     99.35 o 
  -2  -6  17     1474.83     1541.98    124.26 o 
  -1  -6  17      534.86      575.48     28.38 o 
   0  -6  17     1872.74     2224.11    110.91 o 
   1  -6  17      110.21       80.87     24.16 o 
   2  -6  17     1603.41     1721.42     91.94 o 
  -3  -5  17       93.65       56.50     17.09 o 
  -2  -5  17     1981.33     2054.24     83.16 o 
  -1  -5  17      340.75      323.02     24.48 o 
   0  -5  17     1558.81     1774.36     91.90 o 
   1  -5  17      468.53      460.57     41.83 o 
   2  -5  17     1085.69     1267.77     74.99 o 
  -3  -4  17      405.63      431.39     41.31 o 
  -2  -4  17     2408.62     2389.00     78.84 o 
  -1  -4  17      842.29      889.41     39.48 o 
   0  -4  17      867.21      920.54     58.09 o 
   1  -4  17      833.41      910.53     59.39 o 
   2  -4  17     1071.87     1197.28     71.59 o 
  -2  -3  17     1119.57     1086.29     64.53 o 
  -1  -3  17     1307.97     1301.60     50.32 o 
   0  -3  17      240.26      254.06     20.52 o 
   1  -3  17     1762.43     1832.08     94.04 o 
   2  -3  17      651.78      748.54     54.81 o 
  -2  -2  17     1443.15     1471.19     79.69 o 
  -1  -2  17     1418.86     1443.34     98.99 o 
   0  -2  17      125.59      145.62     18.32 o 
   1  -2  17     1810.11     1884.66     96.52 o 
   2  -2  17      459.25      488.95     46.54 o 
  -2  -1  17      397.80      402.28     37.90 o 
  -1  -1  17     1363.92     1438.92     77.59 o 
   0  -1  17      200.31      192.09     20.90 o 
   1  -1  17     1458.17     1580.03     86.02 o 
  -1   0  17     1973.09     2021.06     99.48 o 
   0   0  17      123.82      118.85     18.92 o 
   1   0  17     2422.36     2514.67    121.81 o 
   0  -9  18     2223.00     3066.70    148.77 o 
  -1  -8  18      134.67      133.77     30.00 o 
   0  -8  18     1547.35     2030.18    108.52 o 
   1  -8  18      197.10      290.32     39.12 o 
  -1  -7  18       12.66       11.69     15.96 o 
   0  -7  18     1664.93     2092.45    108.96 o 
   1  -7  18      251.74      288.70     35.71 o 
  -1  -6  18        7.50       -0.91     20.45 o 
   0  -6  18     1493.67     1848.98     97.45 o 
   1  -6  18        4.11       -2.68     20.84 o 
  -1  -5  18        5.03        8.00     13.01 o 
   0  -5  18     1372.58     1522.42     84.23 o 
   1  -5  18       84.85       69.93     22.82 o 
  -1  -4  18       62.82       69.82     16.44 o 
   0  -4  18      941.18      950.66     60.36 o 
   1  -4  18      355.57      354.41     36.16 o 
  -1  -3  18      382.10      385.75     26.08 o 
   0  -3  18      731.03      768.66     37.15 o 
   1  -3  18      173.52      178.40     30.77 o 
   0  -2  18      781.45      793.19     37.55 o 
                                                 
